# Supplementary material for: U.S. National Park visitor perceptions and behavioral intentions towards actions to prevent white-nose syndrome
Source: PLoS One. 2022 Nov 23;17(11):e0278024. doi: 10.1371/journal.pone.0278024 (PMC9683549; doi:10.1371/journal.pone.0278024)
Supplement: S1 Dataset — (XLSX) [file pone.0278024.s001.xlsx]

## Sheet: Data
Park	Cavetour	BI_Educ	BI_Clothes	BI_Decon	BI_PClosure	BI_YClosure	Att_Educ	Att_Clothes	Att_Decon	Att_PClosure	Att_YClosure	PBC_EducMe	PBC_EducRes	PBC_EducKnow	PBC_ClothMe	PBC_ClothRes	PBC_ClothKnow	PBC_DeconMe	PBC_DeconRes	PBC_DeconKnow	PBC_PClosMe	PBC_PClosRes	PBC_PClosKnow	PBC_YClosMe	PBC_YClosRes	PBC_YClosKnow	SN_EducSign	SN_EducRanger	SN_EducGroup	SN_EducOther	SN_ClothSign	SN_ClothRanger	SN_ClothGroup	SN_ClothOther	SN_DeconSign	SN_DeconRanger	SN_DeconGroup	SN_DeconOther	SN_PClosSign	SN_PClosRanger	SN_PClosGroup	SN_PClosOther	SN_YClosSign	SN_YClosRanger	SN_YClosGroup	SN_YClosOther	VisitFreq	OtherNPSCave	Gender
Carlsbad Caverns	2	3	5	5	5	5	4	5	5	5	5	4	4	4	4	4	4	4	4	4	4	4	4	4	4	4	4	4	4	4	4	4	4	4	4	4	4	4	4	4	4	4	4	4	4	4	1	0	1
Carlsbad Caverns	1	5	5	5	5	5	4	3	3	3	3	4	3	3	2	2	3	2	3	4	2	3	4	2	3	4	4	4	2	2	3	3	3	3	4	2	2	2	4	3	2	2	2	2	2	2	4	0	2
Carlsbad Caverns	2	4	5	4	5	5	4	4	4	4	4	4	4	4	2	3	3	2	2	2	2	2	2	2	2	2	5	5	4	4	5	5	5	4	5	5	5	5	5	5	5	5	5	5	5	5	1	0	1
Carlsbad Caverns	2	4	5	5	5	5	4	5	4	4	3	5	5	4	4	4	5	2	1	4	1	1	4	2	2	5	5	5	5	5	5	5	5	5	5	5	5	5	5	5	5	5	5	5	5	5	1	0	1
Carlsbad Caverns	2	4	5	5	4	4	4	5	5	5	5	3	4	4	3	4	4	2	2	2	2	2	2	2	2	2	2	2	2	2	2	2	2	2	2	2	2	2	2	2	2	2	2	2	2	2	5	0	#NULL!
Carlsbad Caverns	1	4	5	5	5	5	4	4	4	4	4	3	3	3	4	4	4	3	3	3	3	3	3	4	4	4	2	5	5	2	5	5	5	5	4	4	4	4	5	5	5	5	5	2	5	2	1	0	1
Carlsbad Caverns	2	4	4	4	4	4	3	4	4	4	4	3	4	3	4	4	4	4	4	4	4	4	4	4	4	4	3	3	3	3	4	4	4	4	4	4	4	4	4	4	4	4	4	4	4	4	1	1	1
Carlsbad Caverns	2	3	5	5	5	5	3	5	5	4	4	4	4	4	4	4	4	4	4	4	4	4	4	4	4	4	4	4	4	4	4	4	4	4	3	4	4	4	4	4	4	4	3	4	4	4	1	0	1
Carlsbad Caverns	2	5	5	5	5	5	4	5	5	5	5	5	5	5	5	1	5	5	5	5	5	5	5	5	5	5	5	5	5	5	5	5	5	5	5	5	5	5	5	5	5	5	5	5	5	5	1	0	2
Carlsbad Caverns	1	5	5	5	5	5	5	5	5	5	5	5	4	4	5	5	5	3	3	3	2	2	2	4	4	4	5	5	4	3	4	5	4	4	5	5	5	5	5	5	5	5	5	5	5	5	2	0	1
Carlsbad Caverns	1	5	5	5	5	5	5	5	5	5	5	5	4	5	1	4	5	1	1	1	1	1	5	2	1	5	4	5	3	4	4	5	5	5	5	5	5	5	5	5	3	5	5	5	3	5	1	1	1
Carlsbad Caverns	2	4	4	5	5	5	5	4	5	4	4	4	4	5	5	4	5	4	1	4	4	1	4	4	1	4	4	3	4	4	4	4	4	4	5	5	4	4	5	5	5	5	5	5	5	5	2	1	1
Carlsbad Caverns	1	3	5	5	5	5	4	4	4	3	3	4	3	4	3	3	4	4	4	5	4	4	4	4	4	4	5	3	4	3	4	4	4	3	5	5	5	3	4	4	4	4	4	4	4	4	2	1	1
Carlsbad Caverns	1	4	5	5	5	5	4	5	5	5	5	5	5	5	5	5	5	4	4	4	5	2	5	2	2	4	5	4	4	3	5	5	4	3	5	5	4	3	5	5	4	3	5	5	4	3	2	1	2
Carlsbad Caverns	1	4	5	5	5	5	4	5	5	5	5	4	4	4	1	1	4	1	1	4	1	1	4	1	1	4	4	3	3	3	4	4	4	4	4	4	4	4	4	4	4	4	4	4	4	4	1	1	1
Carlsbad Caverns	2	4	4	4	4	4	3	3	3	3	3	3	4	4	3	4	4	3	4	4	3	4	4	3	4	4	4	4	4	4	4	4	4	4	4	4	4	4	4	4	4	4	4	4	4	4	5	1	1
Carlsbad Caverns	1	1	1	1	1	1	5	5	5	5	5	5	4	4	1	1	1	1	1	1	1	1	1	1	1	1	5	5	1	5	5	5	1	1	5	5	1	1	5	5	1	1	5	1	1	1	1	1	1
Carlsbad Caverns	1	4	5	5	5	5	4	5	5	5	5	4	5	4	5	4	4	5	4	4	5	4	4	5	5	5	5	4	3	3	5	5	5	5	5	5	5	5	5	5	5	5	5	5	5	5	2	1	2
Carlsbad Caverns	2	5	5	5	5	5	5	5	4	5	5	5	5	5	5	5	5	1	1	5	4	1	5	4	1	5	4	4	5	2	2	5	5	2	2	5	5	4	4	5	5	2	4	5	5	2	5	0	1
Carlsbad Caverns	2	4	4	5	5	3	4	4	4	4	4	5	4	4	3	3	5	3	3	4	2	3	4	3	3	4	4	4	4	4	4	4	4	4	5	5	4	4	4	4	4	4	4	4	4	4	3	0	2
Carlsbad Caverns	1	4	4	5	5	4	3	4	5	4	4	4	4	3	2	3	3	2	2	3	2	3	3	2	2	2	2	2	2	2	4	4	2	2	4	4	4	4	4	4	4	4	4	4	4	4	1	0	1
Carlsbad Caverns	2	3	4	4	4	4	2	3	4	4	3	4	4	4	4	4	4	4	4	4	4	4	4	4	4	4	3	4	4	4	4	5	4	4	4	5	4	4	4	5	4	4	3	5	4	4	2	0	2
Carlsbad Caverns	2	4	4	4	4	4	4	4	4	4	2	4	4	4	4	4	4	4	4	4	4	4	4	4	4	4	4	4	4	4	4	4	4	4	4	4	4	4	4	4	4	4	4	4	4	4	2	0	1
Carlsbad Caverns	2	5	5	5	5	5	5	4	3	4	4	4	5	3	4	5	4	4	5	5	4	4	4	4	4	5	4	4	4	3	3	4	3	3	4	4	3	3	4	5	3	3	4	4	3	3	2	1	1
Carlsbad Caverns	2	5	5	5	5	5	5	5	5	5	5	4	4	5	4	4	4	4	4	4	4	4	4	4	4	4	5	5	5	5	5	5	5	5	5	5	5	5	5	5	5	5	5	5	5	5	2	0	1
Carlsbad Caverns	1	4	4	4	5	5	4	4	4	4	4	5	4	4	5	3	5	5	5	5	5	5	5	5	5	5	3	3	2	4	5	5	5	5	5	5	5	5	5	5	5	5	5	5	5	5	1	0	1
Carlsbad Caverns	1	3	5	5	5	5	3	5	5	5	5	4	4	4	5	5	5	5	5	5	5	5	5	5	5	5	5	3	3	2	5	5	2	2	5	5	5	3	5	5	5	3	5	5	5	3	3	0	1
Carlsbad Caverns	2	4	4	4	4	4	4	4	4	4	4	4	4	4	4	2	4	2	2	4	2	3	4	2	2	4	4	4	4	4	4	4	4	4	4	4	4	4	4	4	4	4	4	4	4	4	5	0	2
Carlsbad Caverns	1	5	5	5	5	5	5	5	5	5	5	5	5	5	4	5	5	5	5	5	5	5	5	5	4	5	5	5	5	5	5	5	5	5	5	5	4	5	5	5	5	5	5	5	5	5	1	0	2
Carlsbad Caverns	2	4	4	4	4	4	4	4	4	4	4	4	4	4	4	4	4	4	4	4	4	4	4	4	4	4	4	3	3	3	4	4	4	4	4	4	4	4	4	4	4	4	4	4	3	3	2	1	1
Carlsbad Caverns	2	3	5	5	5	5	4	4	4	4	4	4	2	4	5	1	4	5	1	5	5	1	5	5	1	5	4	4	3	2	5	5	1	1	4	4	1	1	5	5	2	2	5	5	1	1	1	1	1
Carlsbad Caverns	2	4	5	5	5	5	3	3	3	3	3	4	5	3	2	3	2	2	3	2	2	3	2	2	3	2	5	5	3	3	5	5	3	3	5	5	3	3	5	5	3	3	5	5	3	3	1	0	2
Carlsbad Caverns	2	5	5	5	5	5	5	5	1	5	5	5	5	3	5	5	5	5	5	5	5	5	5	5	5	5	3	4	5	3	3	4	4	4	3	4	4	4	4	4	4	4	4	4	4	4	2	0	2
Carlsbad Caverns	2	4	4	5	4	3	3	4	4	3	3	2	4	4	2	4	4	3	4	4	3	4	4	3	4	4	3	4	4	4	3	4	4	4	3	4	4	4	3	4	4	4	3	4	4	4	3	1	2
Carlsbad Caverns	2	3	5	5	5	5	5	5	5	5	5	3	4	4	2	4	4	3	3	4	2	4	4	2	2	5	4	5	5	5	5	5	5	5	5	5	5	5	5	5	5	5	5	5	5	5	2	0	1
Carlsbad Caverns	2	4	5	5	5	5	3	5	5	5	5	4	4	4	4	4	4	5	4	4	4	4	4	4	4	4	4	3	4	4	4	4	4	4	5	5	5	5	4	4	4	4	4	4	4	4	1	0	1
Carlsbad Caverns	2	2	5	5	5	5	4	4	4	4	1	3	2	4	1	1	5	2	1	5	2	2	4	2	2	4	2	3	3	3	3	3	3	3	4	4	4	4	4	4	4	4	3	4	4	4	1	1	2
Carlsbad Caverns	1	4	5	5	5	5	4	4	4	5	5	5	5	5	3	3	3	2	3	3	3	3	3	2	3	1	4	3	5	2	5	5	5	5	5	5	5	5	5	5	5	5	5	5	5	5	1	1	1
Carlsbad Caverns	0	3	5	5	5	5	3	5	5	5	5	3	3	4	5	1	1	5	5	5	3	3	4	1	1	1	4	4	4	4	5	5	5	5	5	5	5	5	5	5	5	5	5	5	5	5	2	0	1
Carlsbad Caverns	2	4	5	5	5	5	5	5	5	5	5	3	5	3	1	5	4	1	1	1	1	1	1	1	1	1	5	2	4	4	5	5	5	5	5	5	5	5	5	5	5	5	5	5	5	5	1	0	1
Carlsbad Caverns	2	5	5	5	5	5	5	5	5	5	5	3	3	3	3	3	3	4	4	4	4	4	4	3	3	3	4	4	4	4	4	4	4	4	4	4	4	4	4	4	4	4	4	4	4	4	1	0	2
Carlsbad Caverns	1	3	5	5	5	4	3	5	5	4	3	4	4	5	4	4	5	2	2	4	2	2	5	2	2	5	4	2	2	2	4	4	2	2	3	4	3	3	3	4	2	2	3	3	3	3	2	0	1
Carlsbad Caverns	2	5	5	5	5	5	4	4	4	4	5	5	4	5	5	4	5	4	4	4	3	4	4	5	3	4	5	5	5	5	5	5	4	4	5	5	3	3	5	5	3	3	5	5	3	3	2	0	2
Carlsbad Caverns	2	3	5	5	5	5	4	4	4	4	4	4	4	4	4	4	4	4	2	4	4	4	4	5	5	5	4	4	4	4	4	4	4	4	4	4	4	4	4	4	4	4	4	4	4	4	1	0	1
Carlsbad Caverns	2	5	5	5	5	5	5	5	5	5	5	3	3	3	5	4	4	5	5	5	5	3	3	3	3	3	5	5	3	3	5	5	5	5	5	5	5	5	5	5	5	5	5	5	5	5	1	1	1
Carlsbad Caverns	1	2	4	4	4	4	3	5	5	5	5	5	4	4	4	4	4	4	4	4	4	4	4	4	4	4	5	4	4	4	5	4	4	4	5	4	4	4	5	4	4	4	5	4	4	4	4	1	2
Carlsbad Caverns	2	3	5	5	5	5	2	4	4	5	5	5	5	5	1	1	5	1	1	5	1	1	5	1	1	5	4	4	4	1	5	5	5	5	5	5	5	5	5	5	5	5	5	5	5	5	1	1	1
Carlsbad Caverns	2	5	5	5	5	5	3	3	5	5	5	1	5	4	4	5	5	1	1	1	2	1	5	2	1	1	4	4	5	3	2	2	4	1	5	5	5	5	4	4	5	2	5	5	5	1	1	1	2
Carlsbad Caverns	1	4	4	5	4	3	4	5	5	3	2	5	4	5	2	4	5	5	1	5	5	3	5	1	3	5	4	4	3	4	5	5	5	5	5	5	5	5	4	5	3	3	5	5	5	3	1	0	2
Carlsbad Caverns	1	5	5	5	5	5	5	5	5	5	5	5	4	4	1	1	1	1	1	1	1	1	1	1	1	1	5	5	5	5	5	5	5	5	5	5	5	5	5	5	5	5	5	5	5	5	1	1	1
Carlsbad Caverns	2	4	5	5	5	5	5	5	5	5	5	4	4	4	4	4	4	4	4	4	4	4	4	4	4	4	4	4	4	3	5	5	5	5	5	5	5	5	5	5	5	5	5	5	5	5	2	0	1
Carlsbad Caverns	2	3	3	3	4	3	3	4	4	4	4	4	4	4	4	4	4	4	4	4	4	4	4	4	4	4	3	3	4	3	4	4	4	4	4	4	4	4	4	4	4	4	4	4	4	4	5	1	2
Carlsbad Caverns	2	4	5	5	5	5	4	5	5	5	5	5	4	4	5	5	5	5	5	5	5	5	5	5	5	5	5	4	3	3	5	5	5	5	5	5	5	5	5	5	5	5	5	5	5	5	1	1	1
Carlsbad Caverns	1	2	4	4	5	5	2	4	4	5	5	5	5	5	3	4	4	2	2	5	5	5	5	1	5	5	4	4	3	3	4	4	2	2	4	4	3	3	5	5	3	3	5	5	3	2	1	1	2
Carlsbad Caverns	1	4	4	4	5	5	4	4	5	5	5	5	5	5	5	5	5	5	5	5	5	5	5	5	5	5	5	5	5	5	5	5	5	5	5	5	5	5	5	5	5	5	5	5	5	5	3	0	1
Carlsbad Caverns	2	5	5	5	5	5	5	5	5	5	5	5	4	4	5	4	4	5	2	2	5	1	3	5	1	1	5	4	4	3	5	5	5	5	5	5	5	5	5	5	5	5	5	5	5	5	1	0	1
Carlsbad Caverns	2	3	4	5	5	5	4	4	4	4	4	4	4	2	4	2	4	4	2	4	4	2	4	4	2	4	4	4	4	4	4	4	4	4	4	4	4	4	4	4	4	4	5	5	5	5	1	0	2
Carlsbad Caverns	2	4	5	5	5	5	5	5	5	5	5	5	5	5	5	5	5	5	5	5	5	5	5	5	5	5	3	4	4	2	5	4	5	4	5	5	5	2	5	5	5	5	5	5	5	5	2	0	2
Carlsbad Caverns	2	5	5	5	5	5	5	5	5	5	5	5	5	5	5	5	5	5	5	5	5	5	5	5	5	5	5	5	5	5	5	5	5	5	5	5	5	5	5	5	5	5	5	5	5	5	1	0	1
Carlsbad Caverns	2	4	5	4	5	5	4	5	4	5	5	4	4	4	4	4	4	4	4	4	3	3	3	3	3	3	4	4	4	2	5	5	5	3	4	4	4	2	5	5	5	3	5	5	5	2	3	0	2
Carlsbad Caverns	1	5	5	5	5	5	5	5	5	5	5	3	3	3	4	4	4	5	5	5	5	5	5	5	4	4	2	4	4	4	3	5	5	5	5	5	5	5	5	5	5	5	5	5	5	5	2	1	1
Carlsbad Caverns	1	5	5	5	5	5	5	5	5	5	5	5	3	5	5	5	5	5	5	5	5	5	5	5	5	5	5	5	5	5	5	5	5	5	5	5	5	5	5	5	5	5	5	5	5	5	4	1	1
Carlsbad Caverns	1	1	1	2	3	3	2	3	2	1	1	5	5	5	4	3	4	4	3	3	3	3	3	3	3	3	3	3	3	3	5	5	5	5	5	5	5	5	5	5	5	5	1	1	1	1	4	1	2
Carlsbad Caverns	2	4	5	5	5	5	4	4	4	4	4	5	4	4	3	4	4	4	4	4	4	4	4	4	4	4	3	4	4	4	4	4	4	4	4	4	4	4	4	4	4	4	4	4	4	4	1	0	1
Carlsbad Caverns	1	4	4	5	5	1	4	4	5	3	1	5	3	5	4	3	5	5	5	2	5	3	2	1	1	4	3	2	4	3	5	5	4	3	5	5	4	3	4	4	4	3	4	4	4	4	5	1	2
Carlsbad Caverns	1	4	5	5	4	4	4	5	5	5	5	2	3	4	2	2	2	2	2	2	2	2	2	1	2	2	4	4	4	2	2	5	4	2	4	5	4	4	4	5	4	4	4	5	4	4	1	0	2
Carlsbad Caverns	2	5	5	5	5	5	5	5	5	5	5	5	3	3	5	3	3	5	1	5	5	1	5	5	1	5	5	5	5	5	5	5	5	5	5	5	5	5	5	5	5	5	5	5	3	3	2	0	1
Carlsbad Caverns	2	2	5	5	5	5	1	5	5	5	5	5	5	3	2	4	5	2	4	5	1	3	5	2	4	5	1	1	5	1	5	5	5	2	5	5	5	2	4	5	5	2	4	5	5	2	2	1	2
Carlsbad Caverns	1	5	5	5	5	5	5	5	5	5	5	5	5	5	2	5	5	2	2	5	1	1	4	1	1	4	5	5	5	2	4	4	4	4	4	4	4	4	4	4	4	4	4	4	4	4	5	0	2
Carlsbad Caverns	2	5	5	5	3	3	4	5	4	4	4	5	4	4	1	1	5	1	1	3	4	1	1	1	1	3	1	4	4	2	5	5	5	5	5	5	5	5	5	5	3	3	5	5	3	3	5	0	2
Carlsbad Caverns	2	4	5	5	5	5	5	4	5	5	5	4	3	4	2	3	4	2	3	4	3	3	4	4	3	4	5	4	4	4	4	5	4	4	4	5	4	4	4	4	4	4	5	5	4	4	3	0	1
Carlsbad Caverns	2	4	4	4	4	2	4	4	4	3	2	4	4	4	4	4	4	4	4	4	4	4	4	4	4	4	4	3	4	4	5	5	4	4	5	5	4	4	5	5	4	4	1	1	1	1	4	0	2
Carlsbad Caverns	2	5	5	5	5	5	5	5	5	5	5	4	4	4	5	4	5	5	3	5	4	2	3	2	2	3	4	4	3	3	3	4	4	3	3	4	4	4	4	4	4	4	4	4	4	4	1	0	1
Carlsbad Caverns	2	5	5	5	5	5	4	4	4	4	4	5	3	3	4	4	4	4	4	4	4	4	4	5	4	4	4	3	3	3	4	5	3	3	5	5	3	3	5	5	3	3	5	5	3	3	1	0	1
Carlsbad Caverns	2	4	4	4	3	3	5	4	4	4	4	4	4	4	4	4	4	2	2	2	2	2	2	2	2	2	4	4	4	4	4	4	4	4	4	4	4	4	4	4	4	4	4	4	4	4	2	1	2
Carlsbad Caverns	2	3	5	5	5	5	4	4	4	4	2	3	4	4	2	4	4	2	4	3	2	3	4	2	3	4	4	4	4	4	4	4	4	4	4	4	4	4	4	4	4	4	4	4	4	4	2	1	1
Carlsbad Caverns	2	5	4	5	4	4	4	4	5	5	4	4	5	3	5	4	5	5	4	5	5	3	5	4	4	5	4	5	3	3	5	5	5	5	4	5	3	5	5	5	4	5	5	5	4	5	4	0	1
Carlsbad Caverns	2	4	5	4	5	5	3	4	4	3	5	4	4	5	5	2	5	4	1	5	5	1	5	5	1	5	4	4	5	5	5	5	5	5	4	4	5	5	5	3	5	5	5	3	5	5	1	0	2
Carlsbad Caverns	2	4	5	5	5	5	5	5	5	5	5	5	5	5	5	5	5	5	5	5	5	5	5	5	5	5	4	4	4	4	4	4	4	4	4	4	4	4	4	4	4	4	4	4	4	4	2	0	1
Carlsbad Caverns	1	4	4	4	4	5	4	4	4	4	4	4	4	4	4	4	4	3	3	3	4	4	4	4	4	4	4	4	4	4	4	4	4	4	4	4	4	4	4	4	4	4	2	4	2	2	2	0	2
Carlsbad Caverns	2	3	5	5	5	5	3	4	4	4	4	5	2	4	5	2	4	4	2	4	4	2	4	4	2	4	4	5	3	4	4	5	3	4	4	5	3	4	4	5	3	4	4	5	3	4	1	1	1
Carlsbad Caverns	1	5	5	5	5	5	5	5	5	5	5	4	4	4	2	3	4	2	2	4	2	3	3	2	3	3	4	4	4	4	5	5	3	4	5	5	3	4	5	5	3	4	5	5	3	4	1	1	1
Carlsbad Caverns	1	5	4	5	5	5	4	4	5	5	5	4	4	4	4	2	4	4	4	4	5	4	5	4	2	4	4	4	2	5	4	4	2	5	5	5	2	3	5	5	2	3	5	5	2	3	2	0	2
Carlsbad Caverns	1	4	5	5	5	5	5	5	5	5	5	5	4	3	5	1	1	5	1	1	5	1	1	5	1	1	4	4	4	4	5	5	4	4	5	5	5	5	5	5	5	5	5	5	5	5	1	0	2
Carlsbad Caverns	1	4	5	5	5	5	4	5	5	5	5	5	5	4	5	4	5	1	1	1	1	1	1	1	1	1	4	5	4	3	5	5	4	4	5	5	4	4	5	5	4	4	5	5	4	4	1	0	1
Carlsbad Caverns	1	5	5	5	5	5	4	5	5	4	4	3	4	5	2	3	5	2	2	5	2	2	5	2	2	5	4	5	5	5	4	5	5	5	4	5	5	5	5	5	5	5	5	5	5	5	1	0	1
Carlsbad Caverns	1	4	4	4	4	4	4	5	5	5	2	2	2	2	4	4	4	2	2	2	3	3	3	2	4	4	4	4	2	2	2	4	2	2	4	4	2	2	4	4	2	2	3	4	2	2	1	1	1
Carlsbad Caverns	2	5	5	5	5	5	5	5	5	5	5	5	1	5	5	1	5	5	1	5	5	1	5	5	1	5	5	5	2	1	5	5	2	1	5	5	2	1	5	5	2	1	5	5	2	1	1	1	2
Carlsbad Caverns	1	5	5	5	5	1	5	5	5	5	2	5	5	5	5	5	5	5	5	5	3	3	3	3	3	3	5	5	5	5	5	5	5	5	5	5	5	5	5	5	3	3	5	5	3	3	3	1	2
Carlsbad Caverns	2	5	5	5	5	5	5	5	5	5	5	4	4	4	5	4	4	5	5	5	5	5	5	5	5	5	4	5	2	2	5	5	2	2	5	5	2	2	5	5	5	5	5	5	5	5	1	0	2
Carlsbad Caverns	2	3	3	3	3	3	3	4	4	4	4	4	4	4	4	4	4	4	4	4	4	4	4	4	4	4	3	3	3	3	4	4	4	4	4	4	4	4	4	4	4	4	4	4	4	4	4	0	1
Carlsbad Caverns	2	5	5	5	5	5	5	5	5	5	5	1	1	3	5	1	1	1	1	1	1	1	1	1	1	1	3	3	3	3	3	3	3	3	5	5	5	5	5	5	5	5	5	5	5	5	1	0	1
Carlsbad Caverns	1	5	5	5	5	5	5	5	5	5	5	4	4	5	3	3	2	1	1	1	1	1	1	1	1	1	5	5	5	5	5	5	5	5	5	5	5	5	5	5	5	5	5	5	5	5	5	0	2
Carlsbad Caverns	2	2	1	4	4	4	2	4	3	4	4	4	4	3	5	4	4	4	4	4	4	4	4	5	4	4	3	3	3	3	4	4	4	4	4	4	4	4	4	4	4	4	4	4	4	4	1	0	2
Carlsbad Caverns	2	5	5	5	5	5	5	5	5	5	5	5	2	5	5	4	5	5	1	5	5	1	5	5	1	5	5	5	5	5	5	5	5	5	5	5	5	5	5	5	5	5	5	5	5	5	1	0	1
Carlsbad Caverns	2	4	4	4	4	4	3	4	4	4	4	4	4	4	4	4	4	4	4	4	4	4	4	4	4	4	3	4	4	4	3	4	4	4	4	5	5	5	5	5	5	5	5	5	5	5	4	1	2
Carlsbad Caverns	1	4	5	5	5	5	4	5	5	5	5	4	4	4	4	4	4	4	4	4	4	4	4	4	4	4	5	5	5	4	4	4	4	4	5	5	3	5	5	5	5	5	5	5	5	3	2	0	1
Carlsbad Caverns	2	3	4	5	4	4	4	5	5	4	3	4	3	4	4	4	4	3	3	3	3	3	3	3	3	3	4	4	4	4	4	4	4	4	4	4	4	4	4	4	4	4	4	4	4	4	1	1	2
Carlsbad Caverns	1	5	4	4	5	5	4	3	5	5	5	5	5	5	4	4	4	4	4	4	5	5	5	5	5	5	5	1	1	1	5	5	1	5	5	5	5	5	5	5	5	5	5	5	5	5	3	1	1
Carlsbad Caverns	2	5	5	5	5	5	5	5	5	5	5	5	4	5	5	1	5	5	1	5	5	1	5	5	3	5	5	5	3	3	5	5	3	3	5	5	3	3	5	5	3	3	5	5	3	3	1	1	1
Carlsbad Caverns	2	5	5	5	5	5	5	5	5	5	5	5	5	5	5	5	5	5	1	5	5	1	5	5	1	5	5	5	5	5	4	5	3	3	5	5	5	5	5	5	5	5	5	5	5	5	1	1	1
Carlsbad Caverns	1	1	5	5	5	5	4	4	4	4	4	3	4	4	1	1	1	1	1	1	1	1	1	1	1	1	4	4	4	4	5	5	5	5	5	5	5	5	5	5	5	5	5	5	5	5	4	0	2
Carlsbad Caverns	2	4	4	4	5	5	4	4	5	4	4	5	2	3	4	2	4	2	2	4	4	2	5	4	2	4	4	4	3	3	3	4	3	3	4	4	3	3	4	4	3	3	2	4	3	3	2	0	2
Carlsbad Caverns	2	1	5	5	5	5	2	4	4	5	5	4	3	3	4	4	4	4	2	4	4	2	4	4	2	4	4	4	2	2	4	4	2	2	4	4	2	2	4	4	2	2	4	4	2	2	2	1	1
Carlsbad Caverns	2	5	5	5	5	5	4	5	5	5	5	4	4	4	4	4	4	4	4	4	4	4	4	4	4	4	4	4	3	3	4	4	3	3	4	4	3	3	4	4	3	3	4	4	3	3	1	0	1
Carlsbad Caverns	2	4	5	5	5	5	4	5	5	5	5	4	5	5	5	4	3	5	3	4	5	4	4	5	2	4	5	5	5	5	5	5	5	5	5	5	5	5	5	5	5	5	5	5	5	5	1	0	1
Carlsbad Caverns	2	3	4	5	5	4	3	5	5	5	5	3	3	3	4	3	3	4	3	4	4	3	4	4	3	4	4	4	3	3	4	4	4	4	4	4	4	4	4	4	4	4	4	4	4	4	1	1	1
Carlsbad Caverns	0	5	5	5	5	5	5	5	5	5	5	4	4	4	4	4	4	4	4	4	4	4	4	3	4	4	5	5	5	5	5	5	5	5	5	5	5	5	5	5	5	5	4	4	4	4	4	0	1
Carlsbad Caverns	2	4	5	5	5	5	3	5	5	5	5	1	1	1	1	1	1	1	1	1	1	1	1	1	1	5	5	5	3	3	5	5	3	3	5	5	3	3	5	5	3	3	5	5	3	3	1	1	1
Carlsbad Caverns	2	5	5	5	5	5	4	5	5	5	5	5	3	3	1	1	1	1	1	5	1	1	5	1	1	5	5	5	5	5	5	5	5	5	5	5	5	5	5	5	5	5	5	5	5	5	2	1	1
Carlsbad Caverns	1	5	5	5	5	5	5	5	5	5	5	1	1	5	1	1	5	1	1	1	1	1	5	1	1	5	5	5	5	5	5	5	5	5	5	5	5	5	5	5	5	5	5	5	5	5	1	1	2
Carlsbad Caverns	2	4	4	5	4	4	4	4	5	4	2	3	4	4	2	4	5	3	2	5	3	2	5	3	3	5	4	5	4	2	4	5	2	2	4	5	2	2	4	5	2	2	4	5	2	2	1	0	1
Carlsbad Caverns	1	5	5	5	5	5	5	5	5	5	5	5	3	5	5	3	5	5	1	5	5	1	5	5	1	5	5	3	4	3	4	4	4	4	5	5	5	5	3	3	3	3	3	3	3	3	1	0	2
Carlsbad Caverns	0	4	5	5	5	5	5	5	5	5	5	5	5	5	5	5	5	5	5	5	5	5	5	5	5	5	3	3	3	3	5	5	3	3	5	5	3	3	5	5	3	3	5	5	3	3	1	1	2
Carlsbad Caverns	1	1	5	5	5	5	1	1	5	5	5	5	5	5	5	5	5	5	2	1	1	1	1	1	5	5	4	4	1	1	5	1	1	1	5	5	1	1	5	5	4	4	5	5	5	5	3	1	1
Carlsbad Caverns	1	3	5	5	5	5	4	5	5	5	5	5	5	5	3	3	3	1	1	1	3	1	1	1	1	1	5	5	5	5	3	3	3	3	3	3	3	3	3	3	3	3	3	3	3	3	5	1	1
Carlsbad Caverns	2	4	5	5	5	5	3	2	4	2	1	5	5	5	5	5	5	5	5	5	5	5	5	5	1	5	4	4	5	3	5	5	3	3	5	5	5	5	5	5	3	3	5	5	3	3	1	0	1
Carlsbad Caverns	1	4	4	4	4	4	4	4	4	4	4	4	4	4	4	4	4	4	4	4	4	4	4	4	4	4	4	3	4	4	4	4	4	4	4	4	4	4	4	4	4	4	4	4	4	4	1	0	2
Carlsbad Caverns	2	4	4	5	5	5	3	4	5	3	3	4	4	4	2	4	4	3	4	4	1	1	1	1	1	1	4	4	4	3	4	4	4	3	4	4	4	3	4	4	4	3	4	4	4	3	2	0	2
Carlsbad Caverns	2	4	5	5	5	5	5	5	5	5	5	3	4	2	1	1	1	4	2	2	1	1	1	1	3	2	4	4	4	4	4	4	4	4	5	5	5	5	5	5	5	5	5	5	5	5	1	0	1
Carlsbad Caverns	2	3	5	5	5	5	5	5	5	5	5	5	5	5	5	5	5	5	5	5	5	5	5	5	5	5	4	4	4	4	4	4	4	4	4	4	4	4	4	4	4	4	4	4	4	4	1	1	1
Carlsbad Caverns	2	4	5	5	5	5	5	5	4	5	5	5	5	5	5	5	5	1	5	2	2	2	2	1	1	1	5	4	4	3	5	4	4	3	5	4	4	3	5	4	4	2	5	5	4	3	2	1	#NULL!
Carlsbad Caverns	2	4	4	4	4	4	4	4	4	4	4	4	4	4	4	4	4	4	4	4	4	4	4	4	4	4	4	4	4	4	4	4	4	4	4	4	4	4	4	4	4	4	4	4	4	4	1	0	2
Carlsbad Caverns	2	4	5	5	5	5	4	5	5	5	5	5	5	5	5	5	5	5	5	5	5	5	5	5	5	5	5	5	3	3	5	5	3	3	5	5	3	3	5	5	3	3	5	5	3	3	1	0	1
Carlsbad Caverns	2	5	5	5	5	5	1	3	3	3	3	3	3	3	3	3	3	3	3	3	3	3	3	3	3	3	3	3	3	3	4	4	4	4	4	4	4	4	4	4	4	4	4	4	4	4	1	0	1
Carlsbad Caverns	2	3	3	3	3	3	3	3	3	3	3	3	3	3	3	3	3	3	3	3	3	3	3	3	3	3	3	3	3	3	3	3	3	3	3	3	3	3	3	3	3	3	3	3	3	3	3	0	2
Carlsbad Caverns	1	5	5	5	5	5	4	4	4	4	4	4	4	4	4	4	4	4	4	4	4	4	4	4	4	4	4	4	4	4	4	4	4	4	4	4	4	4	4	4	4	4	4	4	4	4	3	0	1
Carlsbad Caverns	2	5	5	5	5	5	5	5	5	5	5	2	3	3	2	2	2	2	2	2	2	2	2	2	2	2	4	4	4	4	4	4	4	4	4	4	4	4	4	4	4	4	4	4	4	4	2	1	1
Carlsbad Caverns	2	1	4	5	5	5	1	4	5	5	5	2	2	3	4	3	3	3	3	3	3	3	3	3	3	3	4	4	3	3	4	4	3	3	2	3	3	3	4	4	3	3	4	4	3	3	1	0	2
Carlsbad Caverns	1	4	4	4	4	4	4	4	4	4	4	4	4	4	4	4	4	4	4	4	4	4	4	4	4	4	4	4	4	4	4	4	4	4	4	4	4	4	4	4	4	4	4	4	4	4	4	1	1
Carlsbad Caverns	1	4	4	5	5	5	4	5	5	5	5	5	4	5	4	4	4	5	4	5	5	4	5	4	4	4	4	5	4	4	5	5	5	5	5	5	4	5	5	5	5	5	4	5	4	5	5	0	2
Carlsbad Caverns	1	5	5	5	5	5	5	5	5	5	5	5	5	5	5	5	5	5	5	5	5	5	5	5	4	3	5	5	4	3	4	5	4	4	4	4	5	4	5	4	5	5	5	5	4	3	1	0	2
Carlsbad Caverns	1	5	5	5	5	5	5	5	5	5	5	5	5	5	5	5	5	2	5	5	1	1	1	1	1	5	5	5	5	1	5	5	5	5	5	5	5	5	5	5	5	5	5	5	5	5	1	0	1
Carlsbad Caverns	2	5	5	5	5	5	5	5	5	5	5	5	5	5	5	5	5	5	5	5	5	5	5	5	5	5	5	5	5	5	5	5	5	5	5	5	5	5	5	5	5	5	5	5	5	5	5	1	#NULL!
Carlsbad Caverns	1	5	5	5	5	5	5	5	5	5	5	5	4	4	1	4	5	1	2	5	5	1	5	5	2	4	2	4	4	2	5	5	5	5	5	5	5	5	5	5	5	5	5	5	5	5	1	0	1
Carlsbad Caverns	2	5	5	5	5	5	5	5	5	5	5	5	5	5	5	5	5	5	1	5	5	1	5	5	1	5	2	5	3	2	5	5	5	5	5	5	5	5	5	5	5	5	5	5	5	5	1	0	1
Carlsbad Caverns	1	5	5	5	5	5	5	5	5	5	5	1	1	5	1	1	5	1	1	5	1	1	5	1	1	5	5	4	4	4	4	5	4	4	5	5	4	4	5	5	2	1	5	5	1	1	2	1	2
Carlsbad Caverns	1	5	5	5	5	5	5	5	5	5	5	5	5	5	5	5	5	5	5	5	5	5	5	5	5	5	5	5	5	5	5	5	5	5	1	1	1	1	5	5	5	5	5	5	5	5	2	0	1
Carlsbad Caverns	2	5	5	5	5	5	5	5	5	5	5	5	5	5	5	5	5	5	5	5	5	5	5	5	5	5	4	5	5	4	5	5	5	5	5	5	5	5	5	5	5	5	5	5	5	5	1	0	1
Carlsbad Caverns	2	4	5	5	5	5	4	5	5	5	5	4	3	4	5	5	5	3	3	3	5	2	5	3	3	3	3	3	3	3	3	3	3	3	5	5	5	3	5	5	3	3	5	5	3	3	1	0	1
Carlsbad Caverns	2	5	5	5	5	5	4	3	5	4	4	4	5	4	3	5	4	1	2	3	1	3	5	2	3	3	4	5	5	5	4	5	5	5	5	5	5	5	5	5	5	5	5	5	5	5	2	0	1
Carlsbad Caverns	2	5	5	5	5	5	5	5	5	5	5	5	4	4	1	4	5	1	1	5	1	1	5	1	1	5	5	4	3	3	5	5	4	4	5	5	4	4	5	5	3	3	5	5	3	3	2	0	1
Carlsbad Caverns	2	4	5	5	5	5	5	4	5	5	5	1	3	5	1	3	5	1	3	5	1	3	5	1	3	5	5	5	5	5	5	5	5	5	5	5	5	5	5	5	5	5	5	5	5	5	1	0	2
Carlsbad Caverns	1	4	5	5	5	5	5	5	5	5	5	5	5	5	5	5	5	5	5	5	5	5	5	4	4	4	4	4	4	4	5	5	5	5	5	5	5	5	5	5	5	5	5	5	5	5	1	1	1
Carlsbad Caverns	2	4	4	5	4	4	4	3	5	5	5	2	3	3	2	3	3	2	2	2	2	2	2	2	2	2	4	4	4	4	4	4	4	4	5	4	4	4	4	4	4	4	4	4	4	4	3	0	1
Carlsbad Caverns	2	5	2	2	4	5	2	4	5	5	5	4	4	4	4	4	4	5	4	5	5	5	5	5	5	5	4	4	3	4	4	5	5	5	5	5	5	5	5	5	5	5	5	5	5	5	4	0	1
Carlsbad Caverns	1	5	5	5	5	5	5	5	5	5	4	5	5	4	5	4	5	5	4	5	1	1	1	5	3	5	5	5	5	5	5	5	5	5	5	5	5	5	5	5	5	5	5	5	5	5	3	0	1
Carlsbad Caverns	1	4	5	5	5	5	4	5	5	5	5	4	2	4	2	4	4	2	2	4	2	2	2	1	1	1	4	4	5	5	5	5	5	5	5	5	5	5	5	5	5	5	5	5	5	5	4	0	1
Carlsbad Caverns	1	4	4	4	4	4	4	4	4	4	4	4	3	4	4	2	3	2	2	4	3	2	4	4	2	4	2	3	4	3	2	4	3	1	4	4	3	3	3	3	4	3	3	4	4	4	3	0	1
Carlsbad Caverns	1	3	3	3	2	1	3	3	5	3	3	3	3	3	1	1	5	3	3	5	1	1	5	1	3	5	3	3	3	3	5	5	5	5	5	5	5	5	5	5	5	5	5	5	5	5	1	0	1
Carlsbad Caverns	2	5	5	5	5	5	5	5	5	5	5	5	2	3	5	2	2	5	2	5	5	2	5	5	2	5	4	4	4	4	5	5	5	5	5	5	5	5	5	5	5	5	5	5	5	5	1	1	1
Carlsbad Caverns	1	1	1	1	1	1	5	5	5	5	5	5	5	5	5	5	5	5	1	5	5	5	5	5	5	5	5	5	5	5	5	5	5	5	5	5	5	5	5	5	5	5	5	5	5	5	4	1	2
Carlsbad Caverns	1	4	5	5	5	5	5	5	5	5	5	4	4	4	4	4	4	4	4	4	4	4	4	4	4	4	5	5	5	5	5	5	5	5	5	5	5	5	5	5	5	5	5	5	5	5	4	1	1
Carlsbad Caverns	2	4	4	4	4	4	4	4	4	4	4	2	2	4	2	2	4	2	2	4	2	2	4	2	2	4	4	4	3	3	4	4	3	3	4	4	3	3	4	4	3	3	4	4	3	3	1	0	1
Carlsbad Caverns	2	4	5	5	4	5	3	5	3	5	2	4	2	4	1	1	5	1	1	4	2	2	4	2	2	4	4	4	4	4	4	4	4	4	4	4	4	4	4	4	4	4	4	4	4	4	1	0	1
Carlsbad Caverns	2	3	5	5	5	4	3	4	4	4	4	1	1	3	1	1	1	1	1	1	1	1	1	1	1	1	3	5	5	5	4	5	5	5	5	5	5	5	5	5	5	5	5	5	5	5	1	0	2
Carlsbad Caverns	2	2	5	5	4	3	2	2	3	1	1	4	4	4	4	4	4	4	4	4	4	3	4	4	4	4	2	2	5	5	5	5	5	5	5	5	5	5	5	5	5	5	5	5	5	5	2	1	1
Carlsbad Caverns	2	5	5	5	5	5	5	5	5	5	5	1	3	3	5	5	5	5	5	5	5	5	5	5	5	5	5	5	5	5	5	5	5	5	5	5	5	5	5	5	5	5	5	5	5	5	1	0	2
Carlsbad Caverns	2	1	1	1	1	1	1	1	1	1	1	5	5	5	5	5	5	5	5	5	5	5	5	5	5	5	5	5	5	3	5	5	5	3	5	5	5	3	5	5	5	3	5	5	5	3	1	1	#NULL!
Carlsbad Caverns	1	4	4	5	5	3	3	4	5	4	4	4	4	4	5	4	4	5	5	5	5	5	5	5	5	5	4	5	5	4	5	5	5	4	5	5	5	5	5	5	5	5	5	5	5	5	4	1	1
Carlsbad Caverns	1	2	1	1	4	5	3	3	3	3	3	3	3	3	3	3	3	4	4	4	4	4	4	3	3	3	3	3	3	3	3	3	3	3	3	3	3	3	3	3	3	3	3	3	3	3	1	1	1
Carlsbad Caverns	2	4	5	5	5	2	5	4	5	3	2	4	5	5	4	5	5	4	1	5	5	2	2	5	4	4	4	4	5	5	3	3	5	5	4	5	5	5	4	4	5	5	3	4	4	4	2	0	1
Carlsbad Caverns	1	2	4	4	4	4	3	3	3	3	3	2	4	4	2	4	4	2	4	4	2	4	4	2	2	4	4	4	4	4	4	4	5	5	4	4	5	5	4	4	5	5	4	4	5	5	1	0	1
Carlsbad Caverns	1	4	4	4	4	4	4	4	4	4	4	4	4	5	5	5	5	5	5	5	5	5	5	5	5	5	4	4	4	4	4	4	4	4	5	5	5	5	5	5	5	5	5	5	5	5	1	0	1
Carlsbad Caverns	2	3	4	4	5	5	3	3	3	3	3	5	5	3	3	3	4	2	3	4	2	2	4	2	3	4	3	3	4	3	4	5	5	3	4	5	5	3	4	5	4	3	4	5	5	3	2	1	2
Carlsbad Caverns	2	3	3	3	3	3	5	5	5	5	5	2	2	2	1	1	1	1	1	1	1	1	1	1	1	1	4	4	4	4	4	4	4	4	4	4	4	4	4	4	4	4	4	4	4	4	1	0	1
Carlsbad Caverns	2	4	5	5	5	5	5	5	5	5	5	5	5	5	1	1	1	1	1	1	1	1	1	1	1	5	5	5	3	2	5	5	2	2	5	5	3	3	5	5	3	3	5	5	3	3	2	0	1
Carlsbad Caverns	2	4	4	5	5	5	4	4	4	4	4	5	5	5	4	5	5	3	3	4	3	3	3	3	3	3	5	5	5	2	4	5	4	4	5	5	5	5	5	5	5	5	5	5	5	5	4	0	1
Carlsbad Caverns	2	2	4	4	4	4	3	4	4	4	4	4	4	4	4	4	4	4	4	4	4	4	4	4	4	4	4	4	4	4	4	4	4	4	4	4	4	4	5	5	5	5	4	4	4	4	1	1	1
Carlsbad Caverns	2	5	5	5	5	5	5	5	5	5	5	4	4	5	4	4	5	4	4	4	4	4	4	4	4	4	1	2	5	3	4	4	4	4	1	5	5	5	1	5	5	5	1	4	4	4	1	1	2
Carlsbad Caverns	1	5	5	5	3	3	4	4	4	2	2	4	5	4	3	4	4	4	4	5	3	4	3	4	3	3	4	2	4	1	4	5	5	5	5	5	5	5	3	3	3	3	3	3	3	3	1	0	1
Carlsbad Caverns	2	4	5	5	5	5	5	4	5	4	4	5	5	5	5	5	5	5	5	5	5	1	5	5	1	5	5	5	5	5	5	5	5	5	5	5	5	5	5	5	5	5	5	5	5	5	1	0	1
Carlsbad Caverns	1	3	1	5	3	2	3	1	5	1	1	3	1	2	4	4	2	5	3	5	5	3	4	5	3	5	3	3	5	3	1	3	4	3	3	5	5	5	3	5	5	5	2	5	5	5	5	1	2
Carlsbad Caverns	0	2	2	2	2	2	2	2	2	2	2	3	2	3	3	3	2	3	3	3	3	3	3	3	3	3	3	3	3	3	3	3	3	3	3	3	3	3	3	3	3	3	3	3	3	3	2	0	2
Carlsbad Caverns	2	1	4	5	5	5	2	3	3	3	1	5	3	3	1	2	4	1	1	4	1	1	4	1	1	5	4	4	4	4	5	5	5	4	5	5	5	5	5	5	5	5	5	5	5	5	2	0	1
Cumberland Gap	1	5	5	5	5	5	5	5	4	5	5	4	5	5	4	5	5	1	1	1	5	3	5	3	3	5	5	5	4	3	5	5	3	3	5	5	3	3	5	5	3	3	5	5	3	3	1	1	2
Cumberland Gap	0	4	4	5	4	4	4	3	4	4	4	3	4	4	3	4	4	2	3	3	4	4	4	4	4	4	5	4	3	3	5	4	4	3	5	4	4	3	5	4	4	3	5	4	3	3	1	1	1
Cumberland Gap	0	5	5	5	5	5	5	5	5	5	5	5	4	5	2	2	5	1	1	5	2	2	5	4	1	5	5	5	3	3	5	5	1	1	5	5	1	1	5	5	1	1	5	5	1	1	1	1	2
Cumberland Gap	0	5	5	5	5	5	5	5	5	5	5	5	5	5	5	1	5	5	1	5	5	1	5	5	1	5	5	5	5	1	5	5	1	1	5	5	1	1	5	5	1	1	5	5	1	1	1	1	1
Cumberland Gap	0	4	2	5	5	5	4	5	4	5	5	4	3	4	4	3	5	3	2	5	2	2	5	2	3	5	5	5	4	4	5	5	4	4	5	5	4	4	5	5	4	4	5	5	5	5	1	1	1
Cumberland Gap	1	4	5	5	5	5	4	5	5	5	5	5	4	5	2	2	5	4	1	5	2	1	5	2	1	5	4	4	5	5	4	5	5	5	5	5	5	5	5	5	5	5	5	5	5	5	1	1	2
Cumberland Gap	2	4	5	5	5	5	5	5	5	4	4	5	3	4	5	1	5	1	1	5	4	2	5	5	2	5	5	5	4	2	5	5	2	2	5	5	5	2	5	5	5	2	5	5	5	2	5	0	2
Cumberland Gap	0	4	4	4	4	4	4	3	3	4	3	4	3	4	3	4	4	4	2	2	4	2	4	4	2	4	4	4	4	4	4	4	4	4	4	4	4	4	4	4	4	4	4	4	4	4	3	0	1
Cumberland Gap	1	5	5	5	5	5	4	5	5	5	5	5	4	4	4	4	4	2	2	2	2	2	2	2	2	2	3	4	4	4	4	4	4	4	3	4	4	4	4	4	4	4	4	4	4	4	2	0	2
Cumberland Gap	0	3	4	5	5	5	3	4	5	5	5	5	5	5	5	5	5	5	5	5	5	5	5	5	5	5	5	5	5	5	5	5	5	5	5	5	5	5	5	5	5	5	5	5	5	5	5	1	2
Cumberland Gap	1	4	4	5	3	3	4	4	4	4	4	1	1	1	1	1	1	1	1	1	1	1	1	1	1	1	5	5	2	2	5	5	2	2	5	5	2	2	5	5	2	2	5	5	2	2	3	0	2
Cumberland Gap	2	4	5	5	5	5	5	5	5	5	5	1	1	1	1	1	1	1	1	1	1	1	1	1	1	1	5	5	5	5	5	5	5	5	5	5	5	5	5	5	5	5	5	5	5	5	4	1	2
Cumberland Gap	1	4	5	5	5	5	3	5	5	5	5	2	4	4	3	4	4	5	1	4	5	1	5	5	1	5	4	4	3	4	4	4	4	4	5	5	5	5	5	5	5	5	5	5	5	5	1	1	1
Cumberland Gap	0	5	5	5	1	1	3	5	5	1	1	4	4	4	5	5	5	5	3	3	5	3	3	5	3	4	3	3	3	3	5	5	3	3	5	4	3	3	3	3	3	3	3	3	3	3	1	1	2
Cumberland Gap	0	4	5	5	5	4	4	4	4	4	1	5	4	5	4	4	4	3	3	5	3	3	5	3	3	5	4	4	3	3	4	4	3	3	4	4	3	3	4	4	3	3	4	4	3	3	1	1	1
Cumberland Gap	0	4	5	5	5	5	4	5	5	5	5	4	3	4	5	3	5	5	1	5	4	1	5	5	1	5	4	3	5	4	4	5	5	3	5	5	5	5	5	5	2	2	5	5	2	2	4	0	2
Cumberland Gap	1	5	5	5	5	5	5	5	5	5	5	5	5	5	4	5	5	5	5	5	5	5	5	4	5	5	5	5	5	5	5	5	5	5	5	5	5	5	5	5	5	5	5	5	5	5	4	1	1
Cumberland Gap	2	4	4	4	4	4	3	3	3	3	3	3	5	3	5	1	1	5	3	3	5	3	5	5	3	5	5	5	5	5	5	5	5	5	5	5	5	5	5	5	5	5	5	5	5	5	5	1	1
Cumberland Gap	0	3	5	5	5	5	4	5	5	2	2	5	5	5	2	2	5	1	1	5	5	1	5	5	1	1	3	4	5	4	5	5	5	5	5	5	5	5	5	5	5	5	5	5	5	5	1	1	2
Cumberland Gap	0	4	4	5	4	4	4	4	4	4	3	4	4	4	4	4	4	2	3	4	3	3	3	2	4	4	4	4	4	4	4	4	4	4	4	4	4	4	4	4	4	4	4	4	4	4	1	1	1
Cumberland Gap	1	5	5	5	5	3	5	5	5	5	5	5	5	5	2	3	4	2	3	4	5	5	5	3	3	3	4	4	4	4	4	4	4	4	4	5	4	4	3	3	3	3	4	4	4	4	5	0	1
Cumberland Gap	0	4	5	5	5	5	5	5	5	5	5	5	5	5	5	5	5	3	3	5	3	3	3	3	3	5	5	5	5	5	5	5	5	5	5	5	5	5	5	5	5	5	5	5	5	5	3	1	2
Cumberland Gap	0	4	4	4	4	4	2	1	1	1	1	3	3	3	3	3	3	3	3	3	4	3	4	3	3	3	3	4	4	4	4	4	4	4	4	4	4	4	4	4	4	4	4	4	4	4	2	0	2
Cumberland Gap	2	5	1	5	5	2	5	2	5	4	2	5	5	5	5	5	5	1	5	5	5	5	5	5	5	5	3	5	5	3	2	5	5	3	4	5	5	5	2	4	4	3	1	3	5	3	5	1	1
Cumberland Gap	1	3	3	3	4	2	4	3	3	5	5	4	4	2	4	4	4	4	4	4	4	4	4	4	4	4	4	4	4	4	4	4	4	4	4	4	4	4	4	4	4	4	4	4	4	4	1	0	1
Cumberland Gap	0	4	4	4	4	4	4	4	4	5	4	3	3	4	3	3	3	4	4	4	4	4	4	4	4	4	4	4	4	4	4	4	4	4	4	4	4	4	4	4	4	4	4	4	4	4	3	1	2
Cumberland Gap	0	5	5	5	1	1	5	5	5	1	1	2	2	2	2	2	2	2	2	2	5	2	2	5	2	2	5	5	5	5	5	5	5	5	5	5	5	5	1	1	1	1	1	1	1	1	5	1	2
Cumberland Gap	0	4	4	5	5	5	3	4	4	5	5	5	5	5	2	4	3	2	3	3	2	2	3	2	3	3	4	4	3	3	4	4	3	3	4	4	3	3	5	5	3	3	5	5	3	3	1	1	1
Cumberland Gap	0	4	5	5	5	5	5	5	5	5	4	5	5	5	2	5	5	2	5	5	2	5	5	1	5	5	5	5	3	3	5	5	3	3	5	5	3	3	5	5	3	3	5	5	3	3	1	1	1
Cumberland Gap	1	2	4	4	4	4	3	4	4	4	4	1	3	1	1	3	1	1	3	1	1	3	1	1	3	1	5	5	5	5	5	5	5	5	5	5	5	5	5	5	5	5	5	5	5	5	2	1	1
Cumberland Gap	0	4	5	5	5	5	3	3	4	4	3	4	3	4	4	5	4	2	2	2	2	2	2	2	2	2	4	4	4	4	3	4	4	4	3	5	5	5	3	4	4	4	3	4	4	4	2	1	1
Cumberland Gap	0	2	5	5	5	5	2	5	5	5	5	3	3	5	1	1	1	1	1	1	1	1	1	1	1	1	3	3	5	5	5	5	5	5	5	5	1	1	5	5	1	1	5	5	1	1	2	1	1
Cumberland Gap	0	4	3	4	4	4	4	3	4	4	4	4	4	4	4	4	4	4	4	4	4	4	4	4	4	4	4	4	4	3	4	4	4	4	5	5	5	5	5	5	5	5	5	5	5	5	4	1	2
Cumberland Gap	0	4	3	4	4	4	3	3	4	4	4	4	3	2	4	3	3	4	3	3	4	3	3	4	3	3	4	4	4	2	4	4	3	2	4	4	3	2	4	4	3	2	4	4	3	2	1	0	2
Cumberland Gap	0	5	4	5	5	5	4	3	4	5	5	5	4	4	5	2	4	5	2	5	5	1	5	5	1	5	4	4	5	3	5	5	3	4	5	5	3	3	5	5	5	5	5	5	5	5	1	0	1
Cumberland Gap	0	5	5	5	5	5	5	5	5	5	5	1	1	5	1	1	5	1	1	5	1	1	5	1	1	5	5	5	5	5	5	5	5	5	5	5	5	5	5	5	5	5	5	5	5	5	1	1	1
Cumberland Gap	0	3	5	5	5	5	3	5	5	5	5	4	2	4	2	2	3	1	1	1	1	1	1	1	1	1	3	3	3	3	5	5	5	3	5	5	5	4	5	5	5	5	5	5	5	5	4	1	2
Cumberland Gap	1	5	5	5	5	5	5	5	5	5	5	5	3	5	1	3	3	1	1	1	1	1	1	1	1	1	5	5	5	5	5	5	5	5	5	5	5	5	5	5	5	5	5	5	5	5	1	1	2
Cumberland Gap	0	5	3	5	5	2	4	3	5	5	3	4	4	4	3	3	4	3	3	3	2	2	2	2	2	2	4	3	3	3	4	4	3	3	4	4	3	3	4	4	3	3	5	5	3	3	4	1	1
Cumberland Gap	2	3	5	5	5	5	3	5	5	5	5	4	4	4	4	4	4	5	5	5	5	3	5	5	3	5	4	5	5	5	5	5	5	5	5	5	5	5	5	5	5	5	5	5	5	5	2	0	1
Cumberland Gap	2	4	5	5	5	5	3	3	4	4	4	5	5	5	5	5	5	5	5	5	5	5	5	5	5	5	4	5	5	5	5	5	5	5	4	5	5	5	5	5	5	5	5	5	5	5	2	0	2
Cumberland Gap	2	5	5	5	5	5	5	5	5	5	5	4	4	4	4	4	5	4	3	5	5	4	5	5	4	5	5	5	4	4	5	5	5	4	5	5	4	4	5	5	4	4	5	5	4	4	4	1	2
Cumberland Gap	0	4	5	5	5	5	5	5	5	5	5	5	5	4	2	4	5	2	5	5	2	5	5	2	5	5	2	4	4	4	5	5	2	2	5	5	2	2	5	5	2	2	5	5	2	2	1	1	1
Cumberland Gap	0	3	4	4	4	4	3	4	4	4	4	3	3	3	3	3	3	3	3	3	3	3	3	3	3	3	3	3	3	3	4	4	4	4	4	4	4	4	4	4	4	4	4	4	4	4	1	1	2
Cumberland Gap	0	4	5	5	5	5	4	5	5	5	5	4	4	4	2	2	3	1	1	4	2	2	4	1	4	4	4	4	4	2	4	5	2	2	4	5	3	3	5	5	3	3	5	5	3	3	1	1	1
Cumberland Gap	0	5	5	5	5	5	5	4	4	2	2	5	2	5	5	3	5	2	2	5	2	2	5	2	2	5	4	4	4	2	4	4	4	2	5	5	5	3	5	5	5	3	5	5	5	3	3	1	1
Cumberland Gap	0	5	4	4	5	5	4	4	5	5	5	5	5	5	1	4	5	1	1	4	1	1	5	1	1	5	5	5	5	5	5	5	5	5	5	5	5	5	5	5	5	5	5	5	3	3	5	0	2
Cumberland Gap	0	4	5	5	5	5	4	5	5	5	5	5	5	5	5	1	5	2	2	2	2	2	2	2	2	2	5	5	5	5	5	5	5	5	4	5	4	4	5	5	4	4	5	5	5	5	1	0	1
Cumberland Gap	1	1	1	1	1	1	2	1	1	1	1	4	4	4	4	4	4	4	4	4	4	4	4	4	4	4	4	4	4	4	4	4	4	4	4	4	4	4	4	4	4	4	3	3	3	3	4	0	1
Cumberland Gap	2	4	4	3	4	4	4	4	4	4	4	3	3	3	4	4	4	4	4	4	4	4	4	3	3	3	4	4	4	4	5	5	5	5	4	4	4	4	4	4	4	4	5	5	5	5	2	0	2
Cumberland Gap	1	5	5	5	5	5	5	5	5	5	5	5	1	4	1	1	5	1	1	1	5	1	5	5	1	5	5	5	5	4	5	5	5	5	5	5	5	5	5	5	5	5	5	5	5	5	5	1	1
Cumberland Gap	0	4	5	5	5	5	3	3	3	5	5	5	3	5	1	3	5	1	3	5	1	3	5	1	3	5	4	3	3	3	5	4	3	3	5	5	3	3	5	5	3	3	5	5	3	3	1	1	2
Cumberland Gap	0	4	4	4	5	5	4	4	5	5	5	4	4	4	3	4	5	3	5	5	3	5	5	3	5	5	4	4	4	4	5	5	5	5	5	5	5	5	5	5	5	5	5	5	5	5	5	1	1
Cumberland Gap	1	1	2	5	5	3	1	1	5	5	3	5	5	5	5	5	5	5	5	5	5	5	5	5	5	5	3	3	4	1	1	1	1	1	5	5	5	5	5	5	5	5	1	5	1	1	1	1	2
Cumberland Gap	1	4	5	5	5	5	4	4	4	4	4	5	4	4	1	1	1	1	1	1	1	1	1	1	1	1	5	3	4	4	5	5	5	5	5	5	5	5	5	5	5	5	5	5	5	5	1	0	1
Cumberland Gap	2	4	5	5	5	5	4	5	5	5	5	5	4	4	5	4	4	5	4	4	5	4	4	5	5	5	4	4	4	4	4	4	4	4	4	4	4	4	4	4	4	4	5	5	5	5	4	0	2
Cumberland Gap	2	3	2	4	4	2	2	3	3	4	3	4	3	3	4	3	4	4	3	4	4	2	4	4	2	4	2	2	4	2	4	4	4	4	4	4	4	4	4	4	4	4	4	4	4	4	4	0	1
Cumberland Gap	0	3	5	5	5	5	3	5	5	5	5	3	3	4	5	3	5	5	3	5	5	3	5	5	3	5	4	4	4	4	4	4	2	2	4	4	2	2	4	4	2	2	4	4	2	2	1	0	1
Cumberland Gap	0	4	4	4	4	4	4	4	4	4	4	4	4	4	4	4	4	4	4	4	4	4	4	4	4	4	4	4	4	4	4	4	4	4	4	4	4	4	4	4	4	4	4	4	4	4	5	1	2
Cumberland Gap	1	2	4	4	4	4	4	4	4	4	4	5	5	5	5	5	5	5	5	5	5	5	5	5	5	5	4	4	4	4	4	4	4	4	4	4	4	4	4	4	4	4	4	4	4	4	1	0	2
Cumberland Gap	2	4	5	5	5	5	4	5	5	5	5	5	3	5	3	3	5	3	3	5	2	3	5	2	3	5	5	5	3	3	5	5	3	3	5	5	4	4	5	5	3	3	5	5	3	3	2	1	2
Cumberland Gap	1	4	5	5	5	5	4	5	5	5	5	5	4	4	5	5	5	5	2	5	5	2	5	5	2	5	4	3	5	2	4	5	5	5	5	5	5	4	5	5	5	4	5	5	5	4	3	1	1
Cumberland Gap	2	5	5	5	5	5	5	5	5	5	5	3	5	4	4	5	5	1	4	5	1	4	5	1	1	4	4	5	5	5	4	5	5	5	4	5	5	5	5	5	5	5	5	5	5	5	1	1	1
Cumberland Gap	1	5	5	5	5	5	5	5	5	5	5	5	5	5	5	5	5	5	5	5	5	5	5	5	5	5	5	5	5	5	5	5	5	5	5	5	5	5	5	5	5	5	5	5	5	5	1	0	1
Cumberland Gap	1	4	5	5	5	5	5	5	5	5	5	2	2	2	1	1	1	1	1	1	1	1	1	1	1	1	4	4	4	4	4	4	4	4	4	4	4	4	4	4	4	4	4	4	4	4	1	0	2
Cumberland Gap	1	5	5	5	5	5	5	5	5	5	5	5	5	4	1	3	5	1	3	5	1	3	5	1	3	5	5	5	3	3	5	5	3	3	5	5	3	3	5	5	3	3	5	5	1	1	1	0	2
Cumberland Gap	0	4	5	5	5	5	4	5	5	5	5	4	3	5	1	3	5	1	3	5	1	3	5	1	3	5	4	4	4	4	5	5	5	5	5	5	5	5	5	5	5	5	5	5	5	5	2	1	1
Cumberland Gap	0	5	5	5	5	5	5	5	5	5	5	5	4	4	1	1	5	1	2	5	1	1	5	1	1	5	5	5	3	3	5	5	5	5	5	5	5	5	5	5	5	5	5	5	5	5	1	0	1
Cumberland Gap	0	4	5	5	5	5	4	4	4	4	4	4	4	4	4	5	5	4	4	4	4	4	4	4	4	4	4	4	4	4	5	5	5	3	5	5	5	3	5	5	5	5	5	5	5	3	2	1	1
Cumberland Gap	2	4	5	5	5	5	5	5	5	5	5	4	4	4	4	3	4	4	4	4	2	3	4	3	3	4	4	4	4	4	4	4	4	4	5	4	4	4	4	4	4	4	4	1	4	4	2	1	2
Cumberland Gap	0	4	5	5	5	5	3	5	5	5	5	3	4	4	2	2	3	1	1	4	2	2	4	2	2	4	5	5	5	5	4	5	5	5	4	5	5	5	4	5	5	5	4	5	5	5	1	1	1
Cumberland Gap	0	4	3	5	5	5	4	3	3	5	5	5	5	4	3	3	4	2	3	4	1	2	5	1	2	5	4	3	4	3	3	4	4	3	5	5	4	3	4	4	4	4	4	4	4	4	1	1	1
Cumberland Gap	0	4	5	5	5	5	5	5	5	5	5	5	1	5	1	1	5	1	1	5	1	1	5	1	1	5	4	4	4	4	5	5	5	5	5	5	5	5	5	5	5	5	5	5	5	5	1	0	2
Cumberland Gap	1	4	5	5	5	5	3	5	5	5	5	4	4	5	5	2	4	5	1	4	5	1	3	5	1	4	4	4	5	3	5	5	5	5	5	5	5	5	5	5	5	5	5	5	5	5	1	0	1
Cumberland Gap	0	3	4	5	5	5	3	3	4	5	5	2	2	4	3	4	5	2	3	5	1	1	5	1	2	5	4	5	5	5	4	5	4	5	5	5	5	5	4	5	5	5	4	5	5	5	1	1	2
Cumberland Gap	0	2	5	5	5	5	3	5	5	5	5	5	5	5	5	5	5	5	5	5	5	5	5	5	5	5	5	4	4	4	5	4	4	4	5	4	4	4	5	4	4	4	5	4	4	4	1	0	2
Cumberland Gap	0	4	4	4	4	4	4	4	4	4	4	3	3	3	3	3	3	3	3	3	3	3	3	3	3	3	3	3	3	3	3	3	3	3	3	3	3	3	3	3	3	3	3	3	3	3	4	1	1
Cumberland Gap	0	3	4	5	5	5	3	4	5	5	5	2	4	4	2	4	5	2	1	4	2	4	4	2	2	4	4	4	3	4	5	5	3	2	5	5	4	3	5	5	2	3	5	5	3	3	1	1	2
Cumberland Gap	0	4	5	5	5	5	4	4	4	4	4	4	3	5	1	3	5	1	3	5	1	3	5	1	3	5	4	4	4	3	4	4	4	3	4	4	4	3	4	4	4	3	4	4	4	3	1	0	1
Cumberland Gap	0	3	4	4	5	5	3	4	5	5	4	4	4	4	4	4	4	4	2	4	5	3	5	5	3	5	3	4	4	4	4	4	4	4	4	4	4	4	4	5	4	4	4	5	4	4	1	0	2
Cumberland Gap	2	4	5	5	5	5	3	5	4	4	4	4	4	4	3	3	3	3	5	5	3	5	5	3	5	5	4	4	3	3	5	5	3	3	5	5	3	3	5	5	3	3	5	5	3	3	4	0	1
Cumberland Gap	0	3	5	5	5	5	3	5	5	5	5	5	2	5	2	2	5	2	2	5	2	2	5	2	2	5	5	5	2	2	5	5	2	2	5	5	2	2	5	5	2	2	5	5	2	2	1	1	2
Cumberland Gap	1	5	5	5	5	5	4	2	2	2	2	5	4	5	1	4	5	1	2	5	1	1	5	1	1	5	5	5	5	5	5	5	5	5	5	5	5	5	5	5	5	5	5	5	5	5	1	1	2
Cumberland Gap	0	5	5	5	5	5	5	5	5	5	5	5	5	5	5	5	5	5	5	5	5	5	5	5	5	5	5	5	5	5	5	5	5	5	5	5	5	5	5	5	5	5	5	5	5	5	4	0	1
Cumberland Gap	2	3	2	4	4	4	3	4	4	3	3	5	4	4	4	4	4	5	5	5	3	4	4	3	3	3	4	4	5	4	3	5	5	4	5	5	5	5	3	5	5	5	3	4	4	4	4	0	2
Cumberland Gap	0	5	5	5	5	5	4	5	5	5	5	5	3	5	5	4	5	5	1	5	5	1	5	5	1	5	4	4	5	4	5	5	5	5	5	5	5	5	5	5	5	5	5	5	5	5	1	0	1
Cumberland Gap	1	5	5	5	5	5	5	5	5	5	5	5	4	5	1	1	1	1	1	1	1	1	1	1	1	1	4	4	5	4	5	5	5	5	5	5	5	5	5	5	5	5	5	5	5	5	1	1	2
Cumberland Gap	1	4	3	5	4	4	3	3	5	4	4	5	4	4	2	4	5	2	5	5	5	5	5	5	5	5	4	5	5	5	5	5	5	5	5	5	5	5	5	5	5	5	5	5	5	5	1	1	1
Cumberland Gap	0	4	4	4	4	5	3	4	4	4	4	3	3	3	3	3	3	3	3	3	3	3	3	3	3	3	4	4	4	4	4	4	4	4	4	4	4	4	4	4	4	4	4	4	4	4	4	1	2
Cumberland Gap	1	4	4	5	5	5	5	4	5	5	5	5	5	5	5	5	5	5	2	5	5	2	5	5	2	5	5	5	3	5	5	5	3	5	5	5	3	5	5	5	3	5	5	5	3	5	2	1	1
Cumberland Gap	2	4	5	5	5	5	4	4	5	4	2	2	4	4	2	4	5	1	1	4	2	2	4	2	4	4	4	4	4	4	4	4	4	4	5	5	5	5	4	5	5	5	4	4	4	4	2	1	1
Cumberland Gap	0	4	4	5	5	5	4	4	4	4	4	1	4	4	2	4	4	1	1	5	1	1	5	1	1	5	3	3	4	3	4	4	4	4	4	4	4	4	4	4	4	4	4	4	4	4	1	1	2
Cumberland Gap	0	4	5	5	5	5	4	4	5	5	5	5	4	5	3	4	5	5	1	5	5	1	5	5	1	5	5	5	5	3	5	5	5	5	5	5	5	5	5	5	5	5	5	5	5	5	1	1	2
Cumberland Gap	0	5	5	5	4	4	5	4	4	2	2	4	5	5	4	5	5	4	5	5	5	2	5	5	2	5	5	5	5	5	5	5	5	5	5	5	5	5	5	5	5	5	5	5	5	5	1	1	1
Cumberland Gap	2	5	5	5	5	5	5	5	5	5	5	4	5	5	5	5	5	4	4	4	4	4	4	2	4	4	4	4	5	4	3	5	5	5	3	5	5	5	4	5	4	4	4	5	5	5	4	0	1
Cumberland Gap	2	4	4	4	4	4	4	4	4	4	4	4	4	4	5	5	5	5	5	5	5	5	5	5	5	5	5	5	5	5	5	5	5	5	5	5	5	5	5	5	5	5	5	5	5	5	5	1	2
Cumberland Gap	0	5	5	5	5	5	5	5	5	5	5	5	5	5	5	5	5	5	5	5	5	5	5	5	5	5	5	5	5	5	5	5	5	5	5	5	5	5	5	5	5	5	5	5	5	5	1	1	1
Cumberland Gap	0	3	5	5	5	5	5	5	5	5	5	5	5	5	5	5	5	5	5	5	5	5	5	5	5	5	5	5	5	5	5	5	5	5	5	5	5	5	5	5	5	5	5	5	5	5	1	1	1
Cumberland Gap	0	5	5	5	5	5	5	5	5	5	5	5	5	5	5	5	5	5	5	5	5	5	5	5	5	5	5	3	3	3	5	4	3	3	5	5	3	3	5	5	3	3	5	5	3	3	2	0	2
Cumberland Gap	0	4	4	5	5	5	4	4	4	4	4	4	4	4	4	4	4	3	3	4	4	4	5	5	4	4	3	3	4	3	4	4	5	5	4	4	4	4	4	4	5	5	4	4	5	5	2	1	2
Cumberland Gap	2	4	5	5	5	5	4	5	5	5	5	4	4	4	5	5	5	5	5	5	5	5	5	5	5	5	4	4	4	4	5	5	3	3	5	5	5	5	5	5	3	3	5	5	3	3	5	0	2
Cumberland Gap	1	5	5	5	5	5	3	3	3	3	3	5	3	3	5	3	3	5	5	5	5	5	5	5	5	5	5	5	5	5	5	5	5	5	5	5	5	5	5	5	5	5	5	5	5	5	1	1	1
Cumberland Gap	0	4	5	5	5	5	4	5	5	5	5	4	1	1	4	1	1	5	1	3	5	1	2	5	1	3	5	5	5	5	5	5	5	5	5	5	5	5	5	5	5	5	5	5	5	5	5	1	#NULL!
Cumberland Gap	0	4	5	5	5	5	5	5	5	5	5	5	5	5	4	5	5	1	4	5	1	1	5	1	1	5	5	5	5	5	5	5	5	5	5	5	5	5	5	5	5	5	5	5	5	5	2	1	1
Cumberland Gap	2	3	5	5	5	5	3	5	5	5	5	4	3	3	1	3	3	1	2	2	1	2	4	1	3	4	4	4	4	4	5	5	5	5	4	5	5	5	5	5	5	5	5	5	5	5	3	1	2
Cumberland Gap	0	3	5	5	5	5	5	5	5	5	5	5	5	5	5	5	5	5	5	5	5	5	5	5	5	5	4	4	4	3	5	5	5	3	5	5	5	3	5	5	5	3	5	5	5	3	1	1	2
Cumberland Gap	0	5	5	5	5	5	5	5	5	5	5	4	5	5	5	4	5	4	5	5	5	1	5	5	1	5	2	4	4	2	5	5	1	1	5	5	1	1	5	5	1	1	5	5	1	1	1	1	1
Cumberland Gap	0	5	5	5	5	5	4	5	5	5	5	5	4	4	5	2	4	5	1	1	5	1	1	5	1	1	5	5	2	2	5	5	2	2	5	5	1	1	5	5	1	1	5	5	1	1	4	1	2
Cumberland Gap	1	5	5	5	5	5	5	5	5	5	5	5	3	5	1	3	4	1	1	1	1	1	4	1	1	5	5	4	3	3	5	5	3	3	4	4	4	4	4	4	4	4	4	4	4	3	3	1	1
Cumberland Gap	2	5	5	5	5	5	5	5	5	5	5	5	3	5	3	3	3	5	3	5	5	3	5	5	3	5	1	1	1	1	5	3	3	3	5	5	3	3	5	5	3	3	5	5	3	3	3	1	1
Cumberland Gap	1	5	5	5	5	5	5	5	5	5	5	5	5	5	5	5	5	5	5	5	5	5	5	5	5	5	5	5	5	5	5	5	5	5	5	5	5	5	5	5	5	5	5	5	5	5	1	1	1
Cumberland Gap	1	4	4	5	5	5	4	5	5	5	5	5	4	4	5	3	4	5	1	5	5	1	5	5	1	5	5	4	5	5	5	5	5	5	5	5	5	5	5	5	5	5	5	5	5	5	1	1	1
Cumberland Gap	2	4	5	5	5	5	4	2	5	5	4	4	4	4	2	3	3	3	3	3	2	3	4	2	2	3	5	5	5	5	3	3	3	4	5	5	5	5	5	5	5	5	5	5	5	5	1	1	1
Cumberland Gap	2	3	4	5	5	5	4	5	5	5	5	5	3	4	5	2	5	5	2	5	5	2	5	4	2	4	5	5	5	5	5	5	5	5	5	5	5	5	5	5	5	5	5	5	5	5	1	1	2
Cumberland Gap	0	2	5	5	5	5	2	5	5	5	5	5	1	1	5	1	1	5	1	1	5	1	1	5	1	1	1	1	1	1	1	1	1	1	1	1	1	1	1	1	1	1	1	1	1	1	1	1	1
Cumberland Gap	0	3	5	5	5	5	3	5	5	5	5	4	4	4	1	1	5	1	1	5	1	1	5	1	1	5	4	4	4	4	4	4	4	4	5	5	4	4	5	5	5	5	5	5	5	5	1	1	2
Cumberland Gap	1	4	5	5	5	5	4	4	5	5	5	1	1	4	1	1	4	1	3	5	1	3	5	1	3	5	5	5	5	5	5	5	5	5	5	5	5	5	5	5	5	5	5	5	5	5	1	1	2
Cumberland Gap	1	5	5	5	5	5	5	5	5	5	5	4	3	5	2	2	4	1	1	5	1	1	4	1	1	5	3	3	3	3	5	5	5	5	5	5	5	5	5	5	5	5	5	5	5	5	1	1	2
Cumberland Gap	0	4	5	5	5	5	3	5	5	5	5	5	3	4	1	3	5	1	3	5	1	3	4	1	2	4	4	3	3	3	4	5	3	3	4	5	3	3	5	5	3	3	5	5	3	3	1	0	2
Cumberland Gap	0	4	4	5	5	5	3	3	3	5	5	5	4	3	5	4	4	2	2	2	5	1	5	5	2	5	4	4	4	3	5	5	3	3	5	5	5	5	5	5	3	3	5	5	3	3	1	0	1
Cumberland Gap	1	4	4	4	4	4	4	4	4	4	4	4	4	4	4	4	4	4	4	4	4	4	4	4	4	4	4	4	4	4	4	4	4	4	4	4	4	4	4	4	3	4	4	4	4	4	4	0	1
Cumberland Gap	0	3	4	4	3	4	3	4	4	4	3	4	2	4	4	2	4	4	2	4	4	2	4	4	2	4	4	4	3	3	4	4	3	3	4	4	3	3	4	4	3	3	4	4	3	3	4	0	1
Cumberland Gap	0	5	5	5	5	5	5	5	5	5	5	5	5	5	1	1	1	1	1	1	1	1	1	1	1	1	5	5	5	5	5	5	5	5	5	5	5	5	5	5	5	5	5	5	5	5	2	1	2
Cumberland Gap	0	4	5	5	5	5	4	5	5	5	5	5	5	5	5	5	5	5	5	5	5	5	5	1	1	1	5	5	3	3	5	5	3	3	5	5	3	3	5	5	3	3	5	5	3	3	2	1	1
Cumberland Gap	0	4	4	5	5	5	4	4	4	4	4	4	4	4	4	4	4	4	4	4	4	4	4	4	2	4	4	4	3	3	4	4	3	3	4	4	3	4	4	4	3	3	4	4	3	3	1	1	2
Cumberland Gap	0	4	5	5	5	5	5	5	5	5	5	5	5	5	5	5	5	5	1	3	5	1	1	5	3	3	5	5	3	3	5	5	3	3	5	5	5	5	5	5	5	5	5	5	5	5	2	1	1
Cumberland Gap	0	2	2	3	4	4	2	2	2	2	2	5	2	3	4	2	2	4	2	2	4	2	2	4	2	2	2	2	2	2	2	2	2	2	2	2	2	2	2	2	2	2	2	2	2	2	1	0	2
Cumberland Gap	0	5	5	5	5	5	5	5	5	5	5	5	5	5	5	5	5	5	5	5	5	5	5	5	5	5	5	5	5	5	5	5	5	5	5	5	5	5	5	5	5	5	5	5	5	5	4	0	1
Cumberland Gap	0	5	5	5	5	5	5	5	5	5	5	5	2	2	5	2	4	5	2	4	5	2	4	5	2	4	5	5	3	3	5	5	3	3	5	5	3	3	5	5	3	3	5	5	3	3	5	0	2
Cumberland Gap	0	4	5	5	5	5	4	5	5	5	5	4	3	4	2	3	3	2	3	3	3	3	3	3	3	3	5	5	5	5	5	5	5	5	5	5	5	5	5	5	5	5	5	5	5	5	5	0	1
Cumberland Gap	0	5	5	5	5	5	5	5	5	5	5	5	1	5	5	1	5	5	1	5	5	1	5	5	1	5	5	5	5	5	5	5	5	5	5	5	5	5	5	5	5	5	5	5	5	5	4	0	2
Cumberland Gap	0	4	5	5	5	5	4	5	5	5	5	5	5	5	5	3	5	5	5	5	5	5	5	5	5	5	5	5	5	5	5	5	5	5	5	5	2	2	5	5	2	2	5	5	2	2	1	0	#NULL!
Cumberland Gap	0	5	5	5	5	5	5	5	5	5	5	1	3	3	1	3	1	1	3	1	1	3	1	1	3	1	4	5	3	3	4	5	3	3	4	5	3	3	4	5	3	3	4	5	3	3	3	1	1
Cumberland Gap	0	3	3	5	5	5	3	3	5	5	5	4	4	4	4	4	4	2	2	2	4	1	5	5	1	5	4	4	4	4	4	4	4	4	4	4	4	4	4	4	4	4	4	4	4	4	5	1	2
Cumberland Gap	0	5	5	5	5	5	4	4	5	5	5	5	3	4	1	1	1	1	1	1	1	1	1	1	1	1	4	5	3	3	5	5	3	3	4	5	3	3	5	5	3	3	5	5	3	3	2	1	2
Cumberland Gap	0	3	5	5	5	5	3	5	5	5	5	4	3	3	2	3	3	2	3	3	2	3	3	2	3	3	3	4	4	3	3	4	4	4	3	4	4	4	3	4	4	4	3	4	4	4	2	1	1
Cumberland Gap	0	2	4	4	4	4	1	3	3	3	3	5	2	4	5	2	4	2	2	4	1	1	4	1	1	4	2	2	2	2	3	3	4	3	4	4	4	4	4	4	4	4	4	4	4	4	5	1	2
Cumberland Gap	0	4	5	5	5	5	4	5	5	5	5	5	5	5	5	3	4	3	4	5	4	3	5	4	4	5	4	4	5	3	5	4	5	5	5	5	5	5	5	5	5	5	5	5	5	5	1	0	2
Cumberland Gap	0	3	4	4	5	5	3	5	5	5	5	3	3	3	3	3	3	3	3	3	3	3	3	3	3	3	4	4	4	4	4	4	4	4	4	4	4	4	4	4	4	4	4	4	4	4	2	1	1
Cumberland Gap	0	4	4	4	4	4	4	4	4	4	4	4	4	4	4	4	4	4	4	4	4	4	4	4	4	4	4	4	4	4	4	4	4	4	4	4	4	4	4	4	4	4	4	4	4	4	1	1	1
Cumberland Gap	0	4	5	5	5	5	4	5	5	5	5	5	4	4	2	2	4	2	2	4	1	2	4	1	2	4	4	5	5	4	4	5	5	5	5	5	5	5	5	5	5	5	5	5	5	5	1	1	2
Cumberland Gap	0	3	5	5	5	5	3	3	5	5	5	1	3	3	5	3	5	3	3	3	1	3	3	1	3	3	1	3	5	3	2	2	2	2	3	5	3	3	5	5	5	5	5	5	3	3	2	1	2
Cumberland Gap	0	5	5	5	5	5	5	5	5	5	5	3	3	3	3	3	3	3	3	3	3	3	3	3	3	3	5	3	3	3	5	5	3	5	5	5	5	5	5	5	5	5	5	5	5	5	3	1	#NULL!
Cumberland Gap	0	2	3	4	4	4	2	2	3	3	3	5	2	2	5	4	4	2	2	4	2	2	4	2	2	4	2	2	2	2	3	3	3	3	3	4	3	3	4	4	4	3	4	4	4	3	4	0	1
Cumberland Gap	0	5	5	5	5	5	5	5	5	5	5	5	5	5	1	3	5	1	1	5	1	1	5	1	3	5	5	5	3	3	5	5	3	3	5	5	3	3	5	5	3	3	5	5	3	3	1	1	1
Cumberland Gap	2	5	5	5	5	5	5	5	5	5	5	5	3	3	5	2	3	5	3	3	5	3	3	5	3	3	4	4	4	4	4	5	4	4	4	4	4	4	4	4	4	4	4	5	4	4	4	1	2
Cumberland Gap	0	2	4	4	4	4	3	3	4	4	4	4	4	4	4	4	4	4	4	4	4	4	4	4	4	4	4	4	4	4	4	5	4	4	4	5	4	4	4	5	4	4	5	5	5	5	4	0	1
Cumberland Gap	0	3	4	4	4	4	4	4	4	4	4	4	4	4	4	4	4	4	4	4	4	4	4	4	4	4	4	4	4	3	4	4	4	4	4	4	4	4	4	4	4	4	4	4	4	4	4	0	2
Cumberland Gap	0	4	4	4	4	5	3	4	4	4	4	4	4	4	2	2	4	2	2	2	3	3	3	3	3	3	3	3	3	3	4	4	4	4	4	4	4	4	4	4	3	3	4	4	3	3	1	1	1
Cumberland Gap	0	4	4	4	4	4	4	4	4	5	5	5	4	4	5	4	5	5	2	4	5	3	4	5	3	4	4	3	3	4	5	4	4	3	5	4	4	4	5	3	3	4	5	3	3	4	1	1	2
Cumberland Gap	0	4	5	5	5	5	4	5	5	5	5	5	3	3	1	1	1	1	1	1	1	1	1	1	1	1	3	5	5	5	3	5	5	5	4	5	5	5	5	5	5	5	5	5	5	5	5	1	2
Cumberland Gap	1	3	3	5	5	4	3	4	5	4	4	4	4	2	2	3	5	1	1	1	2	2	4	2	2	2	4	2	4	4	5	5	5	5	5	5	5	5	5	5	5	5	5	5	5	5	4	1	2
Cumberland Gap	1	4	4	4	4	4	3	4	4	4	4	4	4	4	4	4	4	2	2	2	2	2	2	2	2	2	4	3	4	3	4	4	4	4	4	4	4	4	4	4	4	4	4	4	4	4	1	1	1
Cumberland Gap	1	3	5	5	5	5	2	5	5	5	5	5	5	5	5	5	5	2	2	5	2	2	5	2	2	5	2	5	5	2	5	5	3	3	5	5	3	3	5	5	3	3	5	5	3	3	5	0	1
Cumberland Gap	1	1	4	5	4	4	3	3	3	3	3	4	3	3	4	3	3	4	3	3	4	3	3	4	3	3	3	3	3	3	3	3	3	3	4	4	4	4	4	4	4	4	4	4	4	4	1	0	1
Cumberland Gap	1	5	4	5	5	5	3	4	5	5	5	5	5	5	5	5	5	5	1	5	5	1	5	5	1	5	5	5	5	5	5	5	5	5	5	5	5	5	5	5	5	5	5	5	5	5	1	1	2
Cumberland Gap	0	4	5	5	4	4	4	3	4	4	3	3	4	4	3	3	3	3	5	4	3	4	5	3	4	5	4	4	4	4	5	5	5	5	5	5	5	5	5	5	5	5	5	5	5	5	1	1	1
Cumberland Gap	0	2	4	4	4	4	3	3	3	3	3	3	3	3	3	3	3	3	3	3	3	3	3	3	3	3	1	3	3	3	3	3	3	3	3	3	3	3	3	3	3	3	3	3	3	3	1	1	1
Cumberland Gap	0	2	4	5	5	5	3	4	4	4	4	4	4	4	2	2	4	2	2	2	2	3	3	2	2	2	3	3	3	3	4	4	4	4	4	4	4	4	4	4	4	4	4	4	4	4	2	1	2
Cumberland Gap	0	4	3	5	5	5	4	3	3	4	4	5	5	5	5	5	5	2	2	4	2	2	4	2	2	4	4	4	4	3	3	4	4	3	4	4	4	4	4	4	4	4	4	4	4	4	2	0	1
Cumberland Gap	0	5	5	5	5	5	5	5	5	5	5	4	4	4	4	4	4	4	4	4	4	4	4	4	4	4	4	4	4	4	4	4	4	4	4	4	4	4	4	4	4	4	4	4	4	4	1	0	1
Cumberland Gap	0	3	5	5	5	5	3	5	5	5	5	4	3	3	2	3	4	2	3	4	2	3	4	2	3	4	3	3	3	3	4	5	3	3	5	5	3	3	5	5	3	3	5	5	3	3	1	1	2
Cumberland Gap	0	4	5	5	5	5	5	5	5	5	5	5	4	4	1	1	5	1	1	5	1	1	5	1	1	5	5	5	3	3	5	5	3	3	5	5	3	3	5	5	3	3	5	5	3	3	1	1	1
Cumberland Gap	0	3	4	4	4	4	4	4	4	4	4	2	2	2	2	2	2	2	2	2	2	2	2	2	2	2	4	4	3	3	4	4	3	3	4	4	3	3	4	4	3	3	4	4	3	3	1	0	2
Cumberland Gap	0	1	1	1	1	1	5	3	4	4	4	4	4	4	5	4	5	5	2	5	2	2	5	2	2	2	5	2	2	2	4	2	4	4	4	4	4	4	5	2	2	2	2	2	2	2	1	0	1
Cumberland Gap	0	5	4	5	5	5	5	5	5	5	5	4	4	4	3	4	5	5	2	4	5	1	4	5	1	4	4	4	2	2	4	4	2	2	5	5	2	2	5	5	2	2	5	5	2	2	1	1	2
Cumberland Gap	2	3	4	5	4	4	4	5	5	5	4	4	4	3	4	3	4	4	3	4	4	3	4	4	3	3	4	3	3	3	4	3	3	3	4	4	4	3	4	3	3	3	3	3	3	3	2	0	1
Cumberland Gap	0	3	1	1	4	5	3	3	3	3	3	4	3	3	3	3	3	3	3	3	3	3	3	3	3	3	3	3	3	3	3	3	3	3	3	3	3	3	3	3	3	3	3	3	3	3	1	1	2
Cumberland Gap	0	4	4	5	5	5	2	3	5	5	5	1	1	1	1	1	1	1	1	1	1	1	1	1	1	1	4	4	5	1	5	5	5	5	5	5	5	5	5	5	5	5	5	5	5	5	5	0	1
Cumberland Gap	1	5	5	5	5	5	5	5	5	5	5	5	4	4	2	3	4	2	3	4	2	3	4	2	3	4	5	4	1	1	5	5	1	1	5	5	1	1	5	5	1	1	5	5	1	1	1	1	1
Cumberland Gap	0	4	5	5	5	5	4	4	5	5	5	5	2	3	2	2	4	2	2	4	2	2	4	2	2	4	3	3	3	3	4	4	2	2	4	4	2	2	4	4	2	2	4	4	2	2	1	1	2
Cumberland Gap	2	5	5	5	5	5	5	5	5	5	5	5	3	5	3	3	4	3	3	5	2	2	2	1	1	4	3	4	4	4	4	4	4	4	4	4	4	4	4	4	4	4	4	4	4	4	3	1	1
Cumberland Gap	0	4	5	5	5	5	5	3	4	4	4	5	2	4	4	4	4	1	1	4	1	1	4	1	1	4	4	4	4	3	5	5	4	3	5	5	5	4	5	5	5	3	5	5	5	3	1	0	1
Cumberland Gap	0	3	3	4	5	5	4	4	4	4	4	3	3	4	3	3	4	2	3	4	3	3	4	2	3	4	4	4	4	4	4	5	4	4	4	5	4	4	4	5	4	4	4	5	4	4	4	1	1
Cumberland Gap	0	4	4	5	5	5	4	5	5	5	5	3	5	4	2	4	5	3	4	5	3	4	5	3	4	5	4	5	5	5	4	5	5	5	5	5	5	5	5	5	5	5	5	5	5	5	5	1	2
El Malpais	0	4	4	5	4	3	3	4	5	5	2	5	4	4	3	4	5	3	1	5	3	4	5	3	4	5	3	5	4	4	4	5	3	3	5	5	3	3	5	5	5	5	5	5	5	5	2	1	1
El Malpais	0	4	5	5	5	5	4	5	5	5	5	4	4	5	4	3	4	4	4	4	4	4	4	4	4	4	5	5	5	5	5	5	5	5	5	5	5	5	5	5	5	5	5	5	5	5	3	1	1
El Malpais	0	5	5	5	5	5	5	5	5	5	5	5	5	5	5	5	5	5	5	5	5	5	5	5	5	5	4	4	4	4	5	5	5	5	5	5	5	5	5	5	5	5	5	5	5	5	2	1	1
El Malpais	1	5	5	5	5	5	5	5	5	5	5	5	5	5	5	5	5	5	2	3	5	1	1	5	1	1	5	5	4	4	5	5	4	4	5	5	4	4	5	5	4	4	5	5	4	4	4	0	1
El Malpais	1	5	5	5	5	5	5	5	5	4	4	5	5	4	5	2	5	5	2	5	5	2	5	5	2	5	5	5	5	5	5	5	5	5	5	5	5	5	5	5	5	5	4	3	3	4	1	0	2
El Malpais	2	5	5	5	5	5	5	5	5	5	5	2	4	4	1	2	5	2	2	5	1	1	5	1	1	5	4	5	5	5	4	5	5	5	4	5	5	5	5	5	5	5	5	5	5	5	5	1	2
El Malpais	0	4	5	5	4	5	3	1	1	1	1	4	4	4	5	5	5	1	3	5	1	3	5	1	3	5	4	3	3	3	4	5	4	4	4	4	3	3	4	5	3	3	4	5	3	3	1	0	1
El Malpais	0	1	3	4	5	5	1	3	5	5	5	5	5	5	5	5	5	5	5	5	3	2	5	5	4	5	5	5	5	5	5	5	5	5	5	5	5	5	5	5	5	5	5	5	5	5	2	0	2
El Malpais	0	4	5	5	5	5	4	4	4	4	4	4	4	4	4	4	4	4	4	4	2	2	2	2	2	2	4	4	4	4	4	4	4	4	4	4	4	4	4	4	4	4	4	4	4	4	1	1	2
El Malpais	0	4	4	5	5	5	4	4	5	5	5	5	5	5	2	5	5	5	1	5	5	1	5	5	1	5	4	4	4	4	4	4	4	4	5	5	5	5	5	5	5	5	5	5	5	5	1	1	1
El Malpais	0	3	5	5	5	5	5	5	5	5	5	5	4	5	5	5	5	1	3	2	5	3	5	5	3	5	3	3	3	3	3	3	3	3	3	5	3	5	3	3	3	3	5	5	5	5	1	1	1
El Malpais	1	2	5	5	3	2	3	4	3	3	3	4	4	4	4	4	4	4	4	4	3	3	3	3	3	3	3	3	3	3	4	4	4	4	3	3	3	3	4	4	4	4	3	3	3	3	4	1	2
El Malpais	1	5	5	5	5	5	5	5	5	5	5	3	4	5	4	4	4	4	4	4	4	4	4	5	4	5	4	4	4	5	4	4	4	4	4	4	4	4	4	4	4	4	4	4	4	4	5	1	1
El Malpais	0	5	5	5	5	5	5	4	5	5	5	5	5	5	1	4	4	1	4	5	1	3	5	1	1	5	5	5	5	4	5	5	5	5	5	5	5	5	5	5	5	5	5	5	5	5	1	0	1
El Malpais	0	3	3	3	3	3	3	3	3	3	3	5	5	4	5	5	5	3	3	3	3	3	3	3	3	3	3	3	3	3	3	3	3	3	3	3	3	3	3	3	3	3	3	3	3	3	1	0	1
El Malpais	0	5	5	5	5	5	5	5	5	5	5	5	5	5	5	5	5	5	5	5	5	5	5	4	5	5	5	5	4	4	5	5	5	5	5	5	5	5	5	5	5	5	5	5	5	5	1	1	1
El Malpais	1	5	5	5	5	5	4	4	4	5	5	5	4	4	5	4	4	5	2	4	2	3	3	2	2	2	4	4	5	4	5	5	5	5	5	5	5	5	5	5	5	5	5	5	5	5	1	1	2
El Malpais	0	2	1	5	3	3	2	1	5	3	4	4	4	4	4	4	4	2	2	2	4	4	4	4	3	4	4	5	4	4	3	4	4	4	5	5	5	5	2	4	2	2	4	4	4	4	1	1	2
El Malpais	1	4	3	3	3	3	4	5	5	5	4	4	4	4	4	3	3	3	4	4	3	3	5	2	3	4	4	5	4	4	4	5	5	5	5	5	5	5	4	4	4	4	4	5	5	5	1	1	1
El Malpais	0	4	4	4	4	4	3	4	4	4	4	5	5	5	5	5	5	5	5	5	5	5	5	5	5	5	5	5	5	5	5	5	5	5	5	5	5	5	5	5	5	5	5	5	5	5	1	0	2
El Malpais	1	4	5	5	5	5	4	5	4	5	5	5	4	4	5	4	5	5	3	4	5	3	4	5	3	4	4	4	4	2	5	5	3	2	5	5	3	2	5	5	3	2	5	5	3	2	2	0	1
El Malpais	0	2	5	5	5	5	2	5	5	5	5	4	4	4	4	4	4	4	4	4	4	4	4	4	4	4	4	4	4	4	4	4	4	4	4	4	4	4	4	4	4	4	4	4	4	4	3	1	1
El Malpais	0	5	3	5	5	5	3	3	5	5	5	5	5	5	4	4	4	4	4	4	3	3	3	4	4	4	3	4	3	3	4	4	4	4	5	5	5	5	5	5	5	5	5	5	5	5	5	1	2
El Malpais	1	5	5	5	5	5	4	5	5	5	5	4	3	4	1	2	4	1	2	2	1	1	1	1	1	1	4	4	4	2	5	5	3	3	5	5	3	3	5	5	3	3	5	5	3	3	1	1	2
El Malpais	1	5	5	5	5	5	4	4	4	4	4	4	2	4	4	2	4	4	2	4	4	2	4	4	2	4	4	5	4	4	4	5	4	4	4	5	4	4	4	5	4	4	4	5	4	4	1	1	2
El Malpais	0	2	5	5	5	5	3	3	4	5	5	5	3	3	1	2	5	1	1	5	3	1	5	1	3	5	4	5	5	5	4	5	5	5	4	5	5	5	4	5	5	5	3	5	5	5	1	1	2
El Malpais	0	4	2	4	4	4	4	4	4	4	4	4	4	4	4	4	4	4	4	4	4	4	4	4	4	4	4	4	4	4	4	4	4	4	4	4	4	4	4	4	4	4	4	4	4	4	1	1	1
El Malpais	0	5	5	5	5	5	5	5	5	5	5	5	4	4	1	2	2	1	3	3	1	1	1	1	1	1	5	5	3	3	5	5	3	3	5	5	3	3	5	5	3	3	5	5	3	3	1	1	1
El Malpais	0	4	4	5	5	5	4	4	5	5	5	3	4	4	3	4	4	3	4	4	2	3	4	2	3	3	4	4	3	3	4	4	3	3	4	4	3	3	5	5	3	3	5	5	3	3	2	1	2
El Malpais	0	4	5	5	5	5	3	5	5	5	5	3	4	4	1	4	5	3	3	5	3	3	5	3	3	5	5	4	3	3	5	5	3	3	5	5	3	3	5	5	3	3	5	5	3	3	2	1	1
El Malpais	1	4	5	5	5	5	5	5	5	5	5	5	4	5	5	2	4	5	1	2	5	1	2	5	1	1	5	5	4	4	4	5	5	5	5	5	5	5	5	5	5	5	5	5	5	5	1	1	1
El Malpais	1	5	3	5	5	5	5	5	4	4	4	4	4	4	3	4	4	5	5	5	4	5	5	3	3	2	5	5	4	4	5	5	4	4	5	4	4	4	5	4	4	4	5	5	4	4	1	0	1
El Malpais	0	2	5	5	5	5	3	4	4	4	4	4	3	3	4	3	4	4	4	4	4	4	4	4	4	4	4	4	4	4	4	4	4	4	4	4	4	4	4	4	4	4	4	4	4	4	2	0	1
El Malpais	1	3	4	4	3	2	3	4	4	4	2	3	4	4	3	4	4	4	4	4	4	4	4	4	4	4	3	4	4	4	3	4	4	4	4	4	4	4	3	4	4	4	2	4	4	4	2	1	2
El Malpais	0	4	4	3	5	5	4	2	2	3	4	3	4	4	3	2	5	4	2	3	3	1	5	2	2	5	4	5	3	3	5	5	5	5	5	5	5	5	5	5	5	5	5	5	5	5	1	1	1
El Malpais	2	4	5	5	5	5	4	5	5	5	5	4	3	4	2	1	5	2	2	5	2	2	5	1	1	5	5	5	5	5	4	4	4	4	5	5	5	5	5	5	5	5	5	5	5	5	2	1	1
El Malpais	0	3	5	5	5	5	3	5	4	5	3	4	5	4	2	3	4	5	1	5	3	1	5	5	1	5	3	3	5	3	5	5	5	5	5	5	5	5	5	5	5	5	5	5	3	3	1	0	1
El Malpais	1	4	4	5	5	5	4	4	5	5	5	4	4	4	4	4	4	4	5	5	4	3	4	4	3	4	5	4	5	5	4	5	5	5	5	5	5	5	4	5	5	5	5	5	5	5	1	1	1
El Malpais	0	5	4	4	5	5	5	5	5	4	4	4	4	4	5	4	4	5	3	5	3	3	4	2	3	4	4	5	5	5	4	5	5	5	4	5	5	5	4	5	5	5	4	5	5	5	1	0	#NULL!
El Malpais	1	3	5	5	5	5	5	5	5	5	5	5	4	4	2	4	4	5	5	5	4	4	4	5	4	4	5	3	3	3	5	5	5	5	5	5	4	4	5	5	4	4	5	5	4	4	1	1	1
El Malpais	1	5	5	5	5	5	4	3	4	4	4	5	5	5	5	5	5	5	5	5	5	5	5	5	5	5	5	4	4	4	5	5	5	5	5	5	5	5	5	5	5	5	5	5	5	5	5	1	1
El Malpais	1	5	5	5	5	5	3	3	3	3	3	5	4	3	1	3	4	1	2	4	1	1	4	1	1	4	5	4	4	3	5	5	4	4	5	5	4	4	5	5	4	4	5	5	4	4	1	1	1
El Malpais	1	5	5	5	5	5	5	5	5	5	5	5	4	5	1	4	5	1	1	5	1	1	5	1	1	5	5	5	5	5	5	5	5	5	5	5	5	5	5	5	3	3	5	5	3	3	3	1	2
El Malpais	1	4	4	5	5	5	5	5	5	5	4	4	4	5	4	5	5	1	1	5	1	2	5	1	1	5	5	5	5	5	5	5	5	5	5	5	5	5	5	5	5	5	5	5	5	5	1	1	1
El Malpais	0	4	4	4	4	4	3	4	4	4	4	5	5	5	2	3	4	3	3	3	3	3	3	3	3	3	5	3	3	3	4	4	4	4	4	4	4	4	4	4	4	4	4	4	4	4	1	0	2
El Malpais	2	4	5	5	5	5	4	5	5	5	5	4	4	4	3	4	5	3	4	5	3	4	5	3	4	5	4	5	4	4	4	5	5	5	4	5	5	5	4	5	5	5	4	5	5	5	3	1	1
El Malpais	1	4	4	4	4	4	4	4	4	4	4	4	4	4	4	4	4	4	4	4	4	4	4	4	4	4	4	4	4	4	4	4	4	4	4	4	4	4	4	4	4	4	4	4	4	4	1	0	1
El Malpais	1	2	4	4	4	4	3	2	2	2	2	3	3	4	4	4	4	5	5	5	3	3	3	5	4	4	4	4	4	4	4	4	4	4	4	4	4	4	4	4	4	4	4	4	4	4	2	0	2
El Malpais	0	2	3	5	5	5	3	3	4	5	5	5	3	3	5	3	5	5	3	3	5	3	3	5	3	3	5	5	5	5	5	5	5	5	5	5	5	5	5	5	5	5	5	5	5	5	1	1	2
El Malpais	0	2	4	4	4	4	3	4	4	4	4	4	4	4	4	4	4	2	4	4	2	4	4	2	2	2	2	2	2	2	4	4	2	2	4	4	2	2	4	4	2	2	4	4	2	2	1	1	2
El Malpais	0	4	5	5	5	5	3	5	5	5	5	5	1	5	1	1	5	1	1	5	1	1	5	1	1	5	4	4	4	4	5	5	1	4	5	5	1	1	5	5	1	1	5	5	1	1	1	1	1
El Malpais	1	5	5	5	5	5	4	5	5	5	5	5	4	4	5	5	5	5	5	5	5	5	5	4	4	5	5	5	3	5	5	5	5	5	5	5	5	5	5	5	5	5	5	5	5	5	2	0	1
El Malpais	2	5	5	5	5	5	5	5	5	5	5	4	4	4	4	4	4	4	4	4	4	4	4	4	4	4	5	5	5	3	5	5	5	3	5	5	5	3	5	5	5	3	5	5	5	3	1	0	2
El Malpais	0	4	5	5	5	5	4	4	4	4	4	3	4	4	4	4	4	4	4	4	4	4	4	4	4	4	4	5	4	4	4	5	5	5	4	5	5	5	4	5	5	5	4	5	5	5	1	0	2
El Malpais	0	5	5	5	5	5	5	5	5	5	5	5	2	5	5	2	5	3	2	5	3	2	5	3	2	5	5	5	5	5	5	5	5	5	5	5	5	5	5	5	5	5	5	5	5	5	1	0	1
El Malpais	0	5	5	5	5	5	5	5	5	5	5	5	3	5	1	5	5	1	1	5	1	1	5	1	1	5	5	5	5	5	5	5	5	5	5	5	5	5	5	5	5	5	5	5	5	5	1	0	2
El Malpais	0	4	4	5	5	5	3	4	5	4	4	2	4	4	2	4	5	2	2	5	2	2	5	2	2	5	4	5	5	3	4	5	5	5	4	5	5	5	4	5	5	2	5	5	2	2	1	0	1
El Malpais	0	4	4	5	5	5	3	4	4	4	4	4	4	5	5	4	5	5	3	5	5	3	5	5	4	5	4	4	5	3	5	4	4	4	5	5	5	4	5	5	5	4	5	5	5	5	1	1	1
El Malpais	0	4	5	5	5	5	4	5	5	5	5	5	4	4	5	5	5	5	5	5	5	5	5	5	5	5	4	4	5	4	5	5	5	5	5	5	5	5	5	5	5	5	5	5	5	5	3	1	2
El Malpais	1	4	3	4	4	4	4	3	4	4	4	4	4	4	4	4	4	1	4	4	3	4	4	3	4	4	4	4	3	2	3	3	3	3	4	4	3	3	3	4	3	3	4	4	3	3	1	1	2
El Malpais	0	4	5	5	5	5	4	5	5	5	5	1	1	1	1	1	1	1	1	1	1	1	1	1	1	1	5	3	3	3	5	3	3	3	5	3	3	3	5	3	3	3	5	3	3	3	1	1	1
El Malpais	2	5	5	5	5	5	5	5	5	5	5	5	5	5	1	1	1	1	1	1	1	1	1	1	1	1	1	1	1	1	1	1	1	1	1	1	1	1	5	1	1	1	5	1	1	1	5	1	2
El Malpais	0	4	5	5	5	5	4	4	5	5	5	5	3	4	5	3	5	5	4	5	4	2	5	5	2	5	4	5	5	3	5	5	5	5	5	5	5	5	5	5	5	5	5	5	5	5	1	1	1
El Malpais	0	2	4	4	4	4	3	5	5	5	5	4	3	4	4	4	4	4	4	4	4	3	4	4	4	4	4	4	4	4	3	5	4	4	5	5	5	5	5	5	5	5	5	5	5	5	5	0	2
El Malpais	0	2	2	4	3	3	1	2	2	2	2	5	5	5	5	5	5	5	5	5	5	5	5	5	5	5	2	2	3	2	2	2	3	2	2	2	3	2	2	2	3	2	2	2	3	2	1	0	1
El Malpais	0	4	4	5	4	2	4	4	4	3	1	5	5	4	5	5	5	2	2	5	2	2	5	2	2	4	5	5	5	3	5	5	3	3	5	5	3	3	5	5	4	4	5	5	3	3	1	1	2
El Malpais	0	5	5	5	5	5	5	4	3	2	2	5	5	5	4	4	4	5	2	4	2	2	4	2	2	4	3	4	4	2	3	4	4	2	4	4	4	2	4	4	4	2	4	4	4	2	1	0	1
El Malpais	0	5	5	5	5	5	4	5	5	5	5	5	4	4	5	2	5	5	1	5	5	2	5	5	2	5	4	4	4	4	5	5	5	5	5	5	5	5	5	5	5	5	5	5	5	5	1	1	2
El Malpais	0	4	4	5	5	5	4	5	5	5	5	3	4	4	4	4	4	4	4	4	4	4	4	4	4	4	3	3	3	3	4	5	4	4	4	5	5	5	4	4	4	4	4	5	4	4	1	1	2
El Malpais	1	4	5	5	5	5	3	3	3	3	3	4	3	4	5	4	5	3	3	3	4	4	4	2	2	2	4	4	4	3	4	5	4	4	4	5	5	5	5	5	5	5	4	5	5	4	1	0	1
El Malpais	0	5	5	5	5	5	4	4	4	4	4	4	2	4	5	3	5	5	3	5	5	4	5	5	3	5	4	4	4	4	4	4	4	4	5	5	5	5	5	5	5	5	5	5	5	5	2	1	1
El Malpais	0	4	5	5	5	5	3	3	3	3	3	4	4	4	5	5	5	4	4	4	5	5	5	4	4	4	5	5	5	5	5	5	5	5	5	5	5	5	5	5	5	5	5	5	5	5	2	1	2
El Malpais	1	4	5	5	5	5	4	4	5	4	4	4	4	4	3	3	5	2	2	5	3	3	3	3	3	5	4	5	5	5	5	5	5	5	5	5	5	5	5	5	5	5	5	5	5	5	2	1	2
El Malpais	1	4	5	5	5	5	3	5	5	5	5	4	4	4	3	4	4	5	2	4	5	2	4	4	2	4	4	4	4	4	4	4	4	4	4	4	4	4	4	4	4	4	4	4	4	4	2	1	1
El Malpais	1	4	3	5	5	5	5	3	5	5	5	5	5	5	5	5	5	5	5	5	5	5	5	5	5	5	4	4	4	4	4	4	4	4	4	4	4	4	4	4	4	4	4	4	4	4	1	1	1
El Malpais	1	3	5	5	5	5	3	5	5	5	5	5	4	4	5	5	5	5	5	5	5	5	5	5	5	5	1	1	1	1	5	5	5	5	5	5	5	5	5	5	5	5	5	5	5	5	1	1	2
El Malpais	1	3	5	5	5	5	3	5	5	5	5	1	1	3	1	1	5	1	1	5	1	1	5	1	1	5	3	3	3	3	5	5	3	3	5	5	3	3	5	5	3	3	5	5	3	3	2	1	2
El Malpais	1	3	5	5	5	5	4	1	5	5	5	4	4	4	3	4	4	4	4	4	4	4	4	4	3	4	4	4	4	4	2	2	2	2	4	5	4	4	5	5	5	5	4	4	4	4	1	0	2
El Malpais	1	5	5	5	5	5	5	5	4	4	4	2	4	4	4	4	4	4	4	4	4	4	4	4	4	4	4	5	5	5	4	5	5	5	4	5	5	5	5	5	5	5	5	5	5	5	1	0	2
El Malpais	1	2	5	5	5	5	3	5	5	5	5	4	3	3	2	2	4	2	2	4	1	2	4	2	2	4	4	2	4	2	5	5	5	5	5	5	5	5	5	5	5	5	5	5	5	5	1	1	2
El Malpais	0	4	5	5	5	5	4	5	5	5	5	5	5	5	5	5	5	2	2	4	5	1	4	5	1	4	4	4	5	3	5	5	4	4	5	5	4	4	5	5	5	5	5	5	5	5	1	0	1
El Malpais	0	4	2	5	5	5	5	5	5	5	5	5	4	4	1	4	1	1	4	1	1	4	5	1	4	4	4	4	4	4	4	4	4	4	5	5	5	5	5	5	5	5	5	5	5	5	4	1	2
El Malpais	0	3	5	5	5	5	3	4	4	4	3	4	4	4	2	2	4	2	2	4	2	2	4	2	2	4	4	4	5	3	5	5	3	3	5	5	3	3	4	4	3	3	4	5	3	3	1	0	1
El Malpais	0	4	3	5	5	5	4	3	4	4	4	4	3	3	1	3	3	1	3	3	1	1	4	1	2	4	4	4	4	4	4	5	4	4	4	5	4	4	4	5	4	4	4	5	4	4	3	1	2
El Malpais	0	4	5	5	5	5	5	5	5	5	5	5	4	4	5	5	5	5	5	5	5	5	5	5	1	5	5	5	5	5	5	5	5	5	5	5	5	5	5	5	5	5	5	5	5	5	4	1	1
El Malpais	0	4	5	5	5	5	5	5	5	5	5	5	5	5	5	5	5	5	5	5	5	5	5	5	5	5	5	5	3	3	5	5	3	3	5	5	3	3	5	5	3	3	5	5	3	3	1	0	1
El Malpais	1	3	4	3	3	4	3	2	2	3	3	3	2	3	4	4	4	4	4	4	4	4	4	3	3	3	3	3	3	3	3	3	3	3	3	3	3	3	3	3	3	3	3	3	3	3	1	1	#NULL!
El Malpais	1	4	5	5	5	5	5	5	5	5	5	4	4	4	4	4	4	4	3	3	4	3	3	4	3	3	4	4	4	4	5	5	5	5	5	5	5	5	5	5	5	5	5	5	5	5	1	1	2
El Malpais	1	4	5	5	5	5	4	3	4	5	5	5	2	3	5	2	3	5	2	4	5	2	4	3	2	4	4	4	4	3	4	4	4	4	4	4	4	4	4	4	4	4	4	4	4	4	3	1	2
El Malpais	1	1	1	1	1	1	1	1	1	1	1	5	3	5	5	5	5	5	5	5	5	5	5	5	5	5	4	4	4	4	5	5	5	2	5	5	5	5	5	5	5	5	5	5	5	5	4	1	2
El Malpais	0	4	4	5	5	5	4	3	3	4	4	3	4	5	2	4	5	2	4	5	1	2	5	1	3	5	4	5	3	3	5	5	4	4	5	5	4	4	5	5	3	3	5	5	3	3	1	1	#NULL!
El Malpais	1	4	4	5	5	3	4	3	5	5	2	5	4	4	5	4	5	5	1	5	2	2	5	1	1	5	3	3	4	5	5	5	5	5	5	5	5	5	5	5	5	5	5	5	5	5	5	1	1
El Malpais	1	4	4	4	4	4	4	4	4	4	4	4	3	4	4	4	4	3	3	4	4	3	4	3	3	4	4	4	4	3	3	4	3	3	4	4	3	3	4	4	4	4	4	4	3	3	1	1	1
El Malpais	0	4	5	5	5	5	4	5	5	5	5	5	4	4	4	4	4	4	4	4	2	3	3	3	3	3	4	4	4	4	4	4	4	4	4	4	4	4	4	4	4	4	4	4	4	4	3	1	1
El Malpais	1	4	5	5	5	5	5	5	5	5	5	1	1	1	1	1	1	1	1	1	1	1	1	1	1	1	4	4	3	3	4	4	3	3	4	5	4	4	4	5	3	3	4	4	3	3	2	1	1
El Malpais	2	5	5	5	5	5	5	5	5	5	5	5	5	5	5	5	5	2	2	2	1	1	1	2	2	2	5	5	5	5	5	5	5	5	5	5	5	5	5	5	5	5	5	5	5	5	5	0	2
El Malpais	2	3	4	5	5	5	3	3	3	4	4	5	4	4	5	4	4	5	1	4	5	1	4	5	1	4	3	4	4	4	4	4	3	3	4	4	3	3	4	4	3	3	4	4	3	3	2	1	2
El Malpais	1	3	4	4	4	4	3	4	4	4	4	5	2	4	5	2	4	5	2	4	5	2	4	5	2	4	4	4	4	4	4	4	4	4	4	4	4	4	4	4	4	4	4	4	4	4	1	1	1
El Malpais	0	4	5	5	5	5	4	3	3	5	3	4	2	5	2	4	5	1	2	5	1	3	4	2	2	4	5	5	4	4	5	5	4	5	5	5	5	5	5	5	5	5	5	5	3	3	1	1	1
El Malpais	0	4	5	5	5	5	4	5	5	5	5	3	2	5	4	3	5	5	1	5	5	1	5	5	1	5	4	4	3	2	4	5	3	3	5	5	5	5	5	5	3	3	5	5	3	3	1	1	1
El Malpais	1	5	5	5	5	5	5	5	5	5	5	5	5	5	5	5	5	5	5	5	5	5	5	5	5	5	5	5	5	5	5	5	5	5	5	5	5	5	5	5	5	5	5	5	5	5	4	1	1
El Malpais	1	4	4	5	1	1	3	4	4	2	1	3	3	3	3	3	3	1	3	3	3	3	3	3	3	3	2	4	4	4	5	5	5	5	3	3	3	3	3	3	3	3	3	3	3	3	5	0	1
El Malpais	0	4	4	4	4	4	5	5	5	5	5	5	2	5	5	3	3	5	3	3	5	3	3	5	3	3	5	4	4	4	5	5	5	5	5	5	5	5	5	5	5	5	5	5	5	5	5	1	2
El Malpais	0	3	3	3	3	3	4	4	4	4	4	5	5	5	3	3	3	3	3	3	3	3	3	3	3	3	3	3	3	3	3	3	3	3	3	3	3	3	3	3	3	3	3	3	3	3	1	1	1
El Malpais	2	5	5	5	5	5	5	5	5	5	5	5	3	3	4	4	4	4	4	4	4	4	4	4	4	4	4	3	3	3	4	4	3	3	5	5	3	3	5	5	3	3	5	5	3	3	4	1	1
El Malpais	0	3	5	5	5	5	3	3	3	3	3	5	5	4	5	4	5	5	4	5	5	5	5	5	5	5	4	4	4	4	5	5	4	4	5	5	4	4	5	5	4	4	5	5	4	4	1	0	1
El Malpais	0	4	5	5	5	5	4	4	4	4	4	4	4	4	4	4	4	4	4	4	4	4	4	4	4	4	4	4	4	4	4	4	4	4	4	4	4	4	4	4	4	4	4	4	4	4	1	0	2
El Malpais	0	4	5	5	4	5	5	5	5	5	5	5	3	4	2	3	5	2	3	5	2	3	5	5	5	5	4	4	4	3	5	5	5	5	5	5	5	5	5	5	5	5	5	5	5	5	2	0	1
El Malpais	0	3	4	5	5	3	4	4	5	4	3	4	5	5	4	4	5	4	5	5	4	5	5	4	5	5	5	5	5	4	5	5	5	5	5	5	5	5	5	1	1	1	5	1	1	1	1	0	1
El Malpais	0	5	5	5	5	5	5	5	5	5	5	5	5	5	5	5	5	5	5	5	5	5	5	5	5	5	5	5	5	5	5	5	5	5	5	5	5	5	5	5	5	5	5	5	5	5	1	0	1
El Malpais	1	5	5	5	5	5	4	5	5	5	5	5	4	4	3	4	4	3	3	4	1	1	5	1	1	5	4	3	3	3	4	5	4	4	4	5	4	4	5	5	5	5	4	5	4	4	1	1	2
El Malpais	0	4	4	5	5	5	3	3	3	3	3	5	2	4	4	2	4	3	2	5	2	1	5	2	2	5	4	4	4	4	4	4	4	4	4	4	3	3	5	5	3	3	5	5	2	2	1	1	1
El Malpais	0	5	4	5	5	5	4	5	5	5	5	5	2	2	5	2	5	5	2	5	5	2	5	5	2	5	5	5	5	5	5	5	5	5	5	5	5	5	5	5	5	5	5	5	5	5	1	0	2
El Malpais	0	4	4	4	4	4	4	4	4	4	4	4	4	4	4	4	4	4	4	4	4	4	4	4	4	4	4	4	4	4	4	4	4	4	4	4	4	4	4	4	4	4	4	4	4	4	1	0	1
El Malpais	0	5	5	5	5	5	5	5	5	5	4	4	3	4	4	4	4	4	4	4	4	4	4	4	4	4	4	4	4	3	4	4	4	3	4	4	4	3	4	4	4	3	4	4	4	3	1	1	1
El Malpais	0	4	4	4	4	4	4	2	3	2	2	5	1	4	5	4	4	5	1	4	2	1	4	2	1	4	3	4	4	1	4	4	4	2	4	5	4	2	4	4	4	3	4	4	4	3	1	1	1
El Malpais	2	2	3	4	2	4	5	5	5	5	5	5	5	5	5	5	5	5	5	5	5	5	5	5	5	5	5	5	5	5	5	5	5	5	4	4	4	4	4	4	4	4	3	3	4	4	4	1	1
El Malpais	0	4	5	5	5	5	4	4	4	4	4	4	3	3	2	2	4	3	3	3	3	3	3	5	5	5	3	3	4	2	3	4	2	3	5	4	3	2	1	2	3	4	5	5	5	5	1	0	1
El Malpais	1	5	5	5	5	5	5	5	5	5	5	5	5	5	5	5	5	5	5	5	5	5	5	5	5	5	5	5	5	5	5	5	5	5	5	5	5	5	5	5	5	5	5	5	5	5	1	1	2
El Malpais	0	5	5	5	5	5	4	5	5	5	5	2	4	5	2	4	4	2	2	4	1	2	4	1	2	4	4	5	4	2	5	5	4	2	5	5	4	2	5	5	5	5	5	5	5	5	1	1	1
El Malpais	1	4	5	5	5	5	4	5	5	5	5	1	2	2	1	2	2	1	1	1	1	1	1	1	1	1	4	5	5	3	5	5	5	5	5	5	5	5	5	5	5	5	5	5	5	5	1	1	2
El Malpais	2	5	5	5	5	5	5	5	5	5	5	5	5	1	5	5	5	5	5	1	5	5	1	5	5	5	1	1	1	1	5	5	1	1	5	5	1	1	5	5	1	1	5	5	1	1	4	1	2
El Malpais	0	4	4	4	4	4	4	4	3	4	4	4	4	4	4	4	4	2	4	4	4	4	4	2	4	4	4	4	4	4	4	4	4	4	4	4	4	4	4	4	4	4	4	4	4	4	1	1	1
El Malpais	0	5	4	5	5	4	3	4	5	5	5	4	4	5	4	4	4	5	1	5	3	1	4	4	1	4	4	5	5	2	4	5	5	5	4	5	5	5	5	5	5	5	5	5	5	5	1	0	2
El Malpais	0	4	4	4	4	4	4	4	4	4	4	5	4	4	1	3	5	1	3	5	1	3	5	1	3	5	5	4	4	4	5	5	3	3	5	5	3	3	5	5	3	3	5	5	3	3	1	0	1
Jewel Cave	2	4	5	5	5	5	5	5	5	5	5	5	5	5	5	5	5	3	3	4	5	5	5	5	5	5	4	5	4	4	4	5	4	4	4	5	5	5	4	5	5	5	4	5	5	5	1	0	1
Jewel Cave	2	5	5	5	5	5	5	5	5	5	5	5	5	5	1	4	5	1	1	1	1	1	1	1	1	1	5	5	5	5	5	5	5	5	5	5	5	5	5	5	5	5	5	5	5	5	1	1	2
Jewel Cave	2	4	5	5	5	5	5	5	5	5	5	5	5	5	5	5	5	5	5	5	5	5	5	5	5	5	5	5	5	4	5	5	5	5	5	5	5	5	5	5	5	5	5	5	5	5	5	1	1
Jewel Cave	1	4	5	5	5	5	3	5	5	5	5	5	5	5	5	5	5	5	5	5	5	5	5	5	5	5	5	5	5	5	5	5	5	5	4	4	4	4	4	4	4	4	4	4	4	4	2	0	1
Jewel Cave	1	2	4	4	3	4	3	3	3	3	3	3	3	3	3	3	3	3	3	3	3	3	3	3	3	3	3	3	3	3	3	3	3	3	3	3	3	3	3	3	3	3	3	3	3	3	1	0	2
Jewel Cave	2	4	5	5	5	5	5	5	5	5	3	5	5	5	4	3	3	1	1	1	1	3	1	1	1	1	5	5	5	5	5	5	5	5	5	5	5	5	5	5	5	5	5	5	5	5	1	0	2
Jewel Cave	0	3	5	5	5	5	3	5	5	5	5	5	4	4	4	4	4	2	2	2	2	2	2	2	2	2	3	3	4	3	5	5	5	5	5	5	3	3	5	5	5	5	5	5	5	5	1	0	1
Jewel Cave	0	5	5	5	5	5	5	2	5	5	5	4	4	5	1	5	5	1	1	5	1	1	5	1	1	5	5	3	5	5	2	5	5	5	4	5	5	5	5	5	5	5	5	5	5	5	1	1	1
Jewel Cave	0	5	4	5	5	3	4	3	5	4	3	5	4	5	5	5	5	5	2	5	5	4	5	5	5	5	5	4	4	3	5	5	5	5	5	5	5	5	5	5	5	4	5	5	5	5	1	1	2
Jewel Cave	1	4	5	5	5	5	4	5	5	5	5	5	5	5	5	5	5	5	5	5	5	5	5	5	5	5	5	5	5	5	5	5	5	5	5	5	5	5	5	5	5	5	5	5	5	5	2	1	1
Jewel Cave	1	4	4	5	5	5	4	4	3	4	3	4	3	4	4	4	4	4	4	4	4	4	4	4	4	4	4	4	4	4	4	4	4	4	4	5	4	5	5	5	5	5	5	5	5	5	2	0	2
Jewel Cave	1	4	4	5	5	5	4	4	5	4	4	5	4	4	5	4	5	2	1	5	5	5	5	4	5	5	5	4	4	3	4	5	5	5	5	5	5	5	4	5	5	5	5	5	4	4	2	0	1
Jewel Cave	1	5	4	5	5	5	5	5	5	5	5	5	5	5	2	5	5	1	1	2	4	4	5	3	4	4	5	4	5	5	3	4	4	4	5	5	5	5	5	5	5	5	4	5	5	5	1	1	1
Jewel Cave	1	4	5	5	5	5	4	5	5	5	5	4	5	5	4	5	5	5	5	5	5	5	5	5	5	5	5	5	5	5	5	5	4	4	5	5	4	4	5	5	4	4	5	5	4	4	4	1	1
Jewel Cave	2	4	5	5	4	4	3	4	5	4	4	4	3	4	4	3	4	4	2	5	2	3	3	2	2	4	4	5	5	5	4	5	5	5	4	5	5	5	5	5	5	5	5	5	5	5	1	0	1
Jewel Cave	1	4	5	5	5	5	4	3	4	4	4	2	4	5	2	5	5	2	4	4	2	4	4	2	4	4	4	5	5	5	4	5	4	4	4	4	4	4	4	5	4	4	4	5	4	4	1	1	2
Jewel Cave	1	4	5	5	5	5	4	5	5	5	5	4	4	5	3	4	4	2	3	4	5	3	5	3	4	4	4	4	4	4	5	5	3	3	4	5	4	4	4	5	4	4	4	5	4	4	2	1	1
Jewel Cave	2	5	5	5	5	5	4	5	5	3	3	5	4	5	2	2	5	1	1	5	2	1	5	4	1	5	5	5	4	4	5	5	5	5	5	5	3	5	5	5	5	5	5	5	3	3	1	1	2
Jewel Cave	2	4	4	4	5	5	4	4	4	4	4	4	2	5	4	1	5	5	1	2	5	1	1	5	1	1	4	4	4	4	4	4	4	4	4	4	4	4	4	4	4	4	4	4	4	4	2	1	1
Jewel Cave	2	5	5	5	5	5	5	3	5	3	3	5	5	5	5	5	5	5	5	5	5	5	5	5	5	5	5	5	5	5	5	5	5	5	5	5	5	5	5	5	5	5	5	5	5	5	1	0	1
Jewel Cave	2	4	5	5	5	5	5	5	5	5	5	5	5	5	5	5	5	5	5	5	5	5	5	5	5	5	5	5	5	5	5	5	5	5	5	5	5	5	5	5	5	5	5	5	5	5	3	0	1
Jewel Cave	2	5	4	5	4	3	4	5	5	5	4	2	4	4	4	5	5	4	1	4	4	2	4	4	2	4	4	4	5	4	1	5	5	5	3	5	5	5	3	5	5	5	3	4	4	4	1	0	2
Jewel Cave	2	4	5	5	5	5	5	1	5	2	1	5	2	5	5	4	5	5	1	5	1	1	5	1	1	5	5	5	5	5	5	5	5	5	5	5	5	5	5	5	5	5	5	5	5	5	1	1	2
Jewel Cave	2	5	5	5	5	5	5	5	5	5	5	4	5	5	5	5	5	5	5	5	5	5	5	5	5	5	5	5	5	5	5	5	5	5	4	5	4	4	5	5	5	5	5	5	5	5	1	0	1
Jewel Cave	1	5	4	5	5	5	5	3	5	5	4	5	4	5	5	4	5	5	1	5	5	1	5	5	1	5	3	3	3	3	3	4	3	3	5	5	1	1	5	5	3	3	5	5	3	3	1	1	1
Jewel Cave	2	3	2	5	4	3	3	2	4	3	3	3	4	4	3	4	4	5	5	5	3	3	3	3	3	3	4	5	4	4	3	4	3	3	4	5	4	5	4	5	4	4	4	4	4	4	2	1	2
Jewel Cave	0	5	5	5	5	5	5	5	5	5	5	5	5	5	5	5	5	1	1	5	1	1	5	1	1	5	4	5	5	5	5	5	5	5	5	5	5	5	5	5	5	5	5	5	5	5	1	0	1
Jewel Cave	2	3	5	5	5	5	3	5	5	5	5	2	4	2	1	4	4	2	2	2	2	3	3	1	2	1	3	4	5	5	4	4	4	4	4	4	4	4	4	4	4	4	4	4	4	4	1	1	2
Jewel Cave	2	5	5	5	5	5	4	5	5	5	5	4	4	5	5	5	5	5	1	5	5	1	5	5	1	5	5	5	5	5	5	5	5	5	5	5	5	5	5	5	5	5	5	5	5	5	1	1	1
Jewel Cave	2	4	5	5	5	5	4	4	4	4	4	5	4	4	2	4	4	2	2	5	2	3	4	4	4	4	4	4	4	4	3	5	5	4	5	5	5	5	5	5	5	5	5	5	5	5	1	0	1
Jewel Cave	2	4	5	5	5	5	5	5	5	5	5	5	5	5	5	5	5	5	4	4	5	4	4	5	2	5	5	5	5	5	5	5	5	5	5	5	5	5	5	5	5	5	5	5	5	5	1	0	1
Jewel Cave	1	4	5	5	5	5	5	5	5	5	5	5	5	5	5	5	5	5	5	5	5	5	5	1	5	5	5	5	5	5	5	5	5	5	5	5	5	2	5	5	5	2	5	5	3	3	4	0	1
Jewel Cave	1	4	5	5	5	5	3	5	5	5	5	5	4	4	4	4	5	5	2	2	1	4	4	2	4	4	2	4	2	2	5	5	1	1	5	5	1	1	5	5	1	1	5	5	1	1	1	1	2
Jewel Cave	2	4	5	5	5	5	4	4	5	5	5	5	5	5	5	5	5	5	5	5	5	5	5	5	5	5	4	4	4	4	5	5	5	5	5	5	5	5	5	5	5	5	4	4	4	4	3	1	1
Jewel Cave	1	5	5	5	5	5	5	5	5	5	5	5	4	5	4	5	5	1	1	1	1	1	1	1	1	1	5	5	5	5	5	5	5	5	5	5	5	5	5	5	5	5	5	5	5	5	1	1	1
Jewel Cave	2	2	5	3	5	3	3	5	5	4	4	5	3	4	5	3	5	4	5	2	3	2	4	5	3	5	4	4	4	4	4	4	4	4	5	5	5	5	5	5	4	5	5	5	5	5	1	0	1
Jewel Cave	2	4	4	5	5	5	4	5	5	5	5	4	4	4	5	2	4	5	5	5	5	5	5	4	4	4	5	5	5	5	5	5	5	5	5	5	5	5	5	5	5	5	5	5	5	5	1	1	1
Jewel Cave	2	4	5	5	5	5	5	5	5	5	5	2	4	4	4	4	4	4	3	4	5	5	5	5	4	5	5	4	2	2	3	2	2	2	5	4	3	3	4	4	4	4	5	5	5	5	1	1	1
Jewel Cave	2	4	4	5	5	5	4	5	5	5	5	4	4	2	4	4	4	2	2	3	1	1	2	1	1	2	2	4	5	1	4	4	4	2	4	4	5	2	4	5	3	2	4	5	4	2	1	0	1
Jewel Cave	0	4	4	4	4	4	4	4	4	4	4	4	4	4	4	4	4	4	4	4	4	4	5	4	4	4	4	3	4	4	4	4	4	4	4	4	4	4	5	4	5	4	4	3	4	5	4	1	2
Jewel Cave	2	4	5	5	2	1	4	5	5	2	1	4	4	5	5	5	5	5	2	5	2	1	1	1	1	1	4	4	4	3	4	4	4	4	4	5	4	4	2	2	2	2	1	1	1	1	2	1	2
Jewel Cave	2	3	5	5	4	3	4	5	5	5	3	3	4	3	3	4	4	4	4	4	3	3	3	2	3	3	3	2	2	3	4	4	4	4	4	4	4	4	3	4	3	3	4	4	3	3	1	1	1
Jewel Cave	1	4	4	5	5	5	4	4	4	4	4	4	4	4	4	2	4	2	2	4	2	2	4	2	2	4	4	4	4	4	4	4	4	4	4	4	4	4	4	4	2	2	4	4	2	2	1	1	1
Jewel Cave	0	4	5	5	5	5	4	4	4	4	4	4	4	4	2	4	4	2	4	4	2	2	2	2	2	2	4	4	4	2	4	4	2	2	4	4	4	4	4	4	4	4	4	4	4	4	1	0	2
Jewel Cave	1	2	5	5	4	4	4	5	5	5	5	4	4	4	4	4	4	4	4	4	4	4	4	4	3	3	4	4	4	4	4	4	4	4	4	4	4	4	4	4	4	4	5	5	5	5	1	0	1
Jewel Cave	2	2	4	5	5	5	2	5	5	5	5	3	4	4	5	4	5	5	4	3	5	4	5	5	4	5	4	4	4	3	4	5	5	5	5	5	4	4	5	5	5	5	5	5	5	5	1	0	2
Jewel Cave	1	4	5	5	5	5	3	5	5	5	5	4	3	4	4	4	4	2	3	3	3	3	3	1	2	3	4	4	3	2	4	5	4	5	5	5	5	5	5	5	5	5	5	5	5	5	3	1	2
Jewel Cave	2	4	5	5	5	5	4	5	5	4	4	2	1	5	2	1	4	1	1	5	1	1	4	1	1	4	4	4	4	2	5	5	5	2	5	5	5	2	5	5	5	2	5	5	5	2	1	1	1
Jewel Cave	2	2	4	5	5	4	3	4	5	4	4	5	4	4	2	4	5	1	1	5	5	3	5	5	3	5	4	4	4	4	4	5	4	4	5	5	5	5	4	5	5	5	4	5	5	4	1	0	1
Jewel Cave	1	4	5	5	5	5	5	5	5	5	5	5	5	5	5	5	5	3	3	3	2	1	1	2	1	1	4	4	4	2	4	5	4	4	4	5	4	4	4	5	5	5	4	5	4	4	1	0	1
Jewel Cave	0	5	5	5	5	5	5	5	5	5	5	3	4	5	3	3	5	2	3	5	3	2	5	3	3	5	5	5	4	4	5	5	4	4	5	5	4	4	5	5	4	4	5	5	4	4	1	0	1
Jewel Cave	1	5	5	5	5	5	3	4	4	4	3	5	5	5	5	5	5	5	5	5	5	5	5	5	5	5	5	5	5	4	5	5	5	4	5	5	5	4	5	5	5	4	5	5	5	4	1	0	1
Jewel Cave	1	4	5	5	5	5	5	5	5	5	5	4	4	4	4	4	4	4	5	5	4	4	4	5	4	4	4	4	4	4	4	4	4	4	4	4	4	4	4	4	4	4	4	4	4	4	1	0	2
Jewel Cave	2	5	5	4	4	5	5	5	5	5	5	5	5	5	2	3	4	5	5	5	4	4	4	4	5	4	4	5	4	5	5	5	5	5	5	4	4	4	5	5	4	3	2	2	3	3	1	0	1
Jewel Cave	0	4	2	5	5	4	4	2	5	5	5	5	5	5	5	5	5	2	2	5	3	3	3	3	3	3	3	3	3	3	3	3	3	3	3	3	3	3	3	3	3	3	3	3	3	3	4	1	2
Jewel Cave	1	4	5	5	5	5	4	5	5	5	4	5	5	5	5	5	5	5	5	5	5	5	5	5	5	5	5	5	5	5	5	5	5	5	5	5	5	5	5	5	5	5	5	5	5	5	1	0	1
Jewel Cave	1	4	5	5	4	2	4	4	4	4	1	5	4	4	5	5	5	1	1	5	2	2	4	2	2	5	3	5	4	4	4	5	5	5	4	5	5	5	4	5	5	5	4	5	5	5	1	0	2
Jewel Cave	1	4	4	5	5	5	5	4	4	5	5	5	5	5	4	5	5	4	2	4	4	2	4	4	2	4	4	4	4	4	4	4	4	4	4	4	4	4	4	4	4	4	4	4	4	4	1	0	1
Jewel Cave	2	5	5	5	5	5	5	5	5	5	5	5	5	5	5	5	5	5	5	5	5	5	5	5	5	5	5	5	5	5	5	5	5	5	5	5	5	5	5	5	5	5	5	5	5	5	2	0	2
Jewel Cave	2	4	5	5	5	5	5	5	5	5	5	5	5	4	5	4	4	4	3	4	4	4	4	4	4	4	4	4	3	3	4	4	3	3	4	4	4	4	4	4	4	4	4	4	4	4	5	1	#NULL!
Jewel Cave	2	4	5	5	5	5	5	5	5	5	5	5	1	5	5	3	5	1	1	5	1	1	5	1	1	5	1	4	4	5	4	5	4	5	4	5	5	5	3	5	4	4	4	5	4	4	1	0	1
Jewel Cave	2	5	5	5	5	5	5	5	5	5	5	5	5	5	5	5	5	3	4	4	5	5	5	5	5	5	4	5	5	4	5	5	5	5	5	5	5	5	5	5	5	5	5	5	5	5	1	1	1
Jewel Cave	0	5	5	5	5	5	4	4	4	4	4	4	4	4	4	4	4	4	4	4	4	4	4	4	4	4	4	5	4	2	4	5	4	2	4	5	4	4	4	5	4	2	4	5	4	4	1	1	2
Jewel Cave	2	3	5	5	4	4	4	4	4	4	4	4	5	5	5	5	5	3	1	4	2	4	5	2	2	5	4	4	4	4	5	5	3	3	4	5	4	4	4	5	4	4	4	5	4	4	1	1	2
Jewel Cave	0	4	4	4	4	4	4	4	4	4	4	4	4	4	4	4	4	4	4	4	4	4	4	4	4	4	3	3	3	3	4	4	3	3	4	4	4	4	4	4	3	3	4	3	3	3	2	1	2
Jewel Cave	1	4	4	4	4	4	4	4	4	4	4	4	4	4	4	2	4	4	2	4	4	2	4	4	2	4	4	4	4	4	4	5	5	5	4	5	5	5	5	5	5	5	5	5	5	5	1	1	2
Jewel Cave	2	4	4	4	4	4	4	4	4	4	4	4	3	4	4	3	4	4	3	4	4	3	4	4	3	4	3	5	3	3	4	5	3	3	4	5	3	3	4	5	3	3	4	5	3	3	1	1	2
Jewel Cave	2	3	5	5	5	4	4	3	4	3	3	4	4	4	4	4	4	2	2	2	2	2	2	2	2	2	4	4	4	4	4	4	4	4	4	5	4	4	5	5	5	5	5	5	5	5	1	1	1
Jewel Cave	1	4	5	5	5	5	4	5	5	5	5	5	4	5	1	2	5	1	2	5	1	2	5	1	2	5	5	4	4	3	5	5	3	3	5	5	4	3	5	5	3	3	5	5	3	3	1	1	1
Jewel Cave	1	2	5	5	5	5	3	5	5	5	5	5	4	4	4	4	4	4	4	4	4	4	4	4	4	4	5	5	5	5	5	5	5	5	5	5	5	5	5	5	5	5	5	5	5	5	1	0	2
Jewel Cave	2	5	5	5	5	5	5	5	5	5	5	5	5	5	5	5	5	5	5	5	5	5	5	5	5	5	5	5	5	5	5	5	5	5	5	5	5	5	5	5	5	5	5	5	5	5	1	1	1
Jewel Cave	1	3	3	5	3	3	3	3	3	3	3	4	4	4	3	3	3	3	3	3	3	3	3	3	4	3	3	3	3	4	3	4	3	3	3	4	3	3	4	3	4	4	4	4	3	4	1	1	1
Jewel Cave	2	4	4	4	5	4	5	5	5	5	5	5	5	5	5	2	5	5	1	5	5	1	5	5	1	5	5	5	5	5	5	5	5	5	5	5	5	5	5	5	5	5	5	5	5	5	1	1	1
Jewel Cave	1	3	5	5	5	5	3	5	5	5	5	5	1	5	5	2	2	5	5	5	5	5	5	5	5	5	5	5	5	5	5	5	5	5	5	5	5	5	5	5	5	5	5	5	5	5	1	1	2
Jewel Cave	1	4	4	4	3	2	3	3	3	3	3	3	4	4	4	4	4	2	4	4	4	4	4	4	4	4	4	4	4	4	4	4	4	4	4	4	4	4	4	4	4	4	4	4	4	4	4	0	1
Jewel Cave	2	4	4	5	5	4	3	3	4	4	3	5	4	4	5	4	5	5	3	4	5	3	4	5	3	4	3	4	5	3	4	5	5	4	4	5	5	4	4	5	5	4	4	5	5	4	1	1	2
Jewel Cave	2	4	5	5	5	3	4	5	5	5	3	5	4	5	5	4	5	5	5	5	5	5	5	5	4	5	4	5	4	3	5	5	4	2	5	5	4	3	5	5	4	3	2	4	5	5	1	0	2
Jewel Cave	2	5	5	5	5	5	5	5	5	5	5	5	4	3	5	1	5	5	1	5	5	1	5	5	1	5	3	5	3	3	5	5	3	3	4	5	3	3	4	5	3	3	5	5	3	3	1	0	1
Jewel Cave	1	4	5	5	5	5	5	5	5	5	5	1	4	1	1	1	1	1	1	1	1	1	1	1	1	1	5	5	5	5	5	5	5	5	5	5	5	5	5	5	5	5	5	5	5	5	1	1	1
Jewel Cave	1	5	4	4	5	3	5	3	4	5	3	5	4	5	3	5	4	5	4	5	5	5	4	5	4	5	5	5	4	4	5	5	4	4	5	5	4	4	5	5	4	4	5	5	4	4	1	1	1
Jewel Cave	0	4	5	5	5	5	5	5	5	5	5	5	4	5	5	3	5	5	4	5	5	4	5	5	4	5	5	5	5	5	5	5	3	5	5	5	5	3	3	3	3	3	3	3	3	3	5	0	1
Jewel Cave	0	4	5	5	5	5	4	4	4	5	5	5	5	5	1	1	1	1	1	1	1	1	1	1	1	1	5	5	5	5	5	5	5	5	5	5	5	5	5	5	5	5	5	5	5	5	1	1	2
Jewel Cave	0	4	5	5	5	5	5	5	5	5	5	4	4	4	1	1	1	1	1	1	1	1	1	1	1	1	4	4	4	4	4	4	4	4	4	4	4	4	4	4	4	4	4	4	4	4	2	1	2
Jewel Cave	1	4	5	5	5	5	4	3	4	4	4	3	4	3	3	4	4	4	3	4	4	4	4	2	2	2	4	4	4	4	4	4	4	4	4	4	4	4	4	4	4	4	4	4	4	4	2	1	2
Jewel Cave	1	3	5	5	4	4	3	4	4	4	4	4	4	4	3	3	3	3	3	3	3	3	3	3	3	3	3	3	4	3	4	4	4	4	4	4	4	4	4	3	4	4	4	4	3	4	1	1	1
Jewel Cave	1	4	5	5	5	3	2	3	5	5	5	4	4	4	2	4	2	4	4	2	4	4	4	4	4	4	4	2	5	4	4	4	2	4	4	4	4	4	4	4	4	2	4	4	4	4	1	1	2
Jewel Cave	0	3	5	4	4	5	1	3	3	1	1	2	4	4	3	3	3	4	4	4	3	4	4	4	4	4	4	4	4	4	4	4	4	4	3	3	4	3	4	5	4	4	4	4	4	4	1	1	#NULL!
Jewel Cave	0	4	4	4	5	5	3	4	5	5	5	4	4	4	2	2	4	2	2	3	2	3	3	2	2	3	4	3	4	3	4	5	4	4	4	4	4	4	5	5	5	5	5	5	5	5	1	0	1
Jewel Cave	1	4	4	5	5	5	3	3	4	4	4	5	4	4	1	4	4	2	4	4	2	4	4	2	2	4	4	4	4	4	4	5	5	5	4	5	5	5	5	5	5	5	5	5	5	5	1	1	1
Jewel Cave	2	5	5	5	5	5	5	5	5	5	5	5	5	5	5	5	5	1	1	3	1	1	3	1	1	1	4	3	4	4	4	5	5	5	4	5	5	5	5	5	5	5	5	5	5	5	1	0	2
Jewel Cave	2	4	4	5	5	2	4	4	5	4	2	4	4	4	4	4	4	3	2	4	3	3	4	3	3	4	4	4	4	4	4	4	4	4	5	5	5	5	4	4	4	4	4	4	4	4	1	1	1
Jewel Cave	2	4	4	4	5	4	4	5	5	5	5	5	5	5	1	3	3	1	3	5	1	3	5	1	3	5	5	5	3	3	5	5	3	3	5	5	3	3	5	5	3	3	5	5	3	3	1	0	1
Jewel Cave	2	5	5	5	5	5	5	5	5	5	5	5	5	5	5	5	5	1	1	5	5	5	5	5	1	5	5	3	5	5	5	5	5	5	5	5	5	5	5	5	5	5	5	5	5	5	1	0	2
Jewel Cave	2	4	5	5	5	5	5	5	5	5	5	4	3	4	4	2	4	1	1	4	2	2	2	4	2	2	4	4	4	4	5	5	5	5	4	4	4	4	4	4	4	4	4	4	4	4	2	1	2
Jewel Cave	2	4	5	5	5	5	3	4	4	3	3	5	4	4	5	4	5	4	1	4	3	4	4	2	2	5	2	5	5	4	3	5	5	5	4	5	5	5	3	5	5	5	2	4	5	3	1	0	2
Jewel Cave	1	4	4	5	5	5	4	4	5	5	5	2	2	4	2	2	2	1	1	1	1	1	1	1	1	1	4	3	2	2	5	5	2	2	5	5	2	2	5	5	2	2	5	5	2	2	1	1	2
Jewel Cave	2	3	5	5	5	5	3	4	4	3	3	4	4	4	4	2	4	4	2	4	4	2	4	4	2	4	3	4	4	3	4	5	5	5	4	5	5	5	4	5	5	5	4	5	5	5	1	1	1
Jewel Cave	2	4	5	5	5	5	4	5	5	5	5	5	5	5	5	5	5	5	5	5	5	5	5	5	5	5	4	5	3	3	5	5	3	3	5	5	3	3	5	5	5	5	5	5	5	5	1	1	1
Jewel Cave	1	4	5	5	5	5	5	5	5	5	5	3	4	5	3	4	5	3	1	5	3	1	5	3	1	5	4	4	4	4	4	4	4	4	4	4	4	4	4	4	3	3	4	4	3	3	1	0	1
Jewel Cave	1	4	5	5	5	5	3	5	5	5	5	5	4	4	5	4	4	5	5	5	5	5	5	5	5	5	3	3	3	3	5	5	4	4	5	5	4	4	5	5	4	4	5	5	4	4	1	0	1
Jewel Cave	2	5	5	5	5	5	4	4	5	5	5	5	4	4	5	4	4	5	4	5	5	4	5	5	5	5	5	5	4	4	5	5	5	5	5	5	5	5	5	5	5	5	5	5	5	5	1	1	1
Jewel Cave	1	4	5	5	5	5	4	4	5	5	5	5	4	3	2	4	4	1	1	4	2	2	4	2	2	4	3	4	4	2	4	5	4	4	4	5	4	4	4	5	4	4	4	5	4	4	1	1	2
Jewel Cave	2	4	4	5	5	5	4	4	5	5	4	4	2	3	5	3	4	5	2	4	5	3	4	5	3	4	4	4	4	3	5	5	5	5	4	5	4	4	4	5	4	4	4	5	4	4	1	1	2
Jewel Cave	0	5	5	5	5	5	5	5	5	5	5	5	1	1	5	1	1	5	1	1	5	1	1	5	1	1	5	5	5	5	5	5	5	5	5	5	5	5	5	5	5	5	5	5	5	5	2	1	2
Jewel Cave	2	3	5	5	5	5	4	5	5	5	5	1	4	4	1	2	4	1	1	1	1	1	5	1	1	1	5	5	5	5	5	5	5	5	5	5	5	5	5	5	5	5	5	5	5	5	1	0	1
Jewel Cave	1	2	3	3	3	3	1	3	1	3	3	1	2	2	5	4	2	1	3	5	5	3	1	1	2	3	1	2	3	4	5	4	3	2	5	4	3	2	5	4	3	2	5	4	3	2	3	1	2
Jewel Cave	1	5	5	5	5	5	5	5	5	5	5	3	3	3	3	3	3	3	3	3	3	3	3	3	3	3	3	3	3	3	3	3	3	3	3	3	3	3	3	3	3	3	3	3	2	2	4	1	1
Jewel Cave	1	5	5	5	5	5	5	5	5	5	5	5	3	5	5	3	5	1	1	5	1	1	5	1	1	5	5	5	5	5	5	5	5	5	5	5	5	5	5	5	5	5	5	5	5	5	5	0	2
Jewel Cave	1	4	5	5	5	5	3	5	5	2	1	4	4	5	5	4	5	5	1	5	4	2	4	1	2	5	5	5	5	5	5	5	5	3	5	5	5	3	3	3	3	3	3	3	3	3	1	1	1
Jewel Cave	0	2	5	5	5	5	2	4	5	5	5	4	2	3	4	4	4	5	4	4	4	4	4	4	4	4	2	2	2	2	4	4	4	4	4	4	4	4	4	4	4	4	4	4	4	4	1	0	2
Jewel Cave	2	5	5	5	5	5	5	5	5	5	5	4	4	4	2	4	4	1	2	1	1	1	4	1	1	2	5	5	3	3	5	5	3	3	5	5	4	4	5	5	4	4	5	5	4	4	1	1	1
Jewel Cave	1	5	5	5	5	5	5	5	5	5	5	5	1	5	5	1	5	5	1	5	5	1	5	5	1	5	3	5	3	3	5	5	3	3	5	5	3	3	5	5	3	3	5	5	3	3	5	0	1
Jewel Cave	2	3	5	5	5	5	3	5	3	3	3	3	3	3	5	4	4	4	4	3	3	3	3	1	1	4	5	5	5	5	4	5	5	5	5	5	5	5	5	5	5	5	5	5	5	5	1	1	2
Jewel Cave	2	5	5	5	5	5	4	4	5	5	5	5	1	4	4	1	4	1	1	5	1	3	4	1	1	4	5	5	3	3	5	5	3	3	5	5	3	5	5	5	3	5	5	5	5	5	2	1	1
Jewel Cave	1	5	5	5	5	5	3	5	5	5	3	5	3	4	5	4	5	5	2	5	5	2	5	5	2	5	5	5	3	4	5	5	5	5	5	5	5	5	5	5	5	5	5	5	5	5	1	0	1
Jewel Cave	1	3	4	5	4	5	3	4	4	5	5	2	2	4	2	4	4	2	2	2	2	2	2	2	2	2	4	4	4	4	4	4	4	4	4	4	4	4	4	4	4	4	4	4	4	4	1	0	2
Jewel Cave	2	5	5	5	5	5	5	5	5	5	5	5	5	5	5	5	5	2	2	2	2	2	2	2	2	2	5	5	5	5	5	5	5	5	5	5	5	5	5	5	5	5	5	5	5	5	5	1	1
Jewel Cave	2	5	5	5	5	5	4	3	3	5	5	4	4	4	4	4	4	4	4	4	4	4	4	4	4	4	4	5	4	4	4	5	4	4	4	5	4	4	4	5	4	4	4	5	4	4	1	1	2
Jewel Cave	2	5	5	5	5	5	4	4	5	4	4	5	5	5	5	5	5	5	5	5	5	5	5	5	5	5	4	4	4	4	5	5	5	5	5	5	5	5	5	5	5	5	5	5	5	5	4	0	1
Jewel Cave	1	4	5	5	5	5	4	5	5	5	5	5	5	5	5	5	5	5	5	5	5	5	5	5	5	5	4	3	3	3	5	5	4	4	5	5	4	4	5	5	4	4	5	5	4	4	1	1	2
Jewel Cave	1	5	5	5	5	5	5	5	5	5	5	5	2	4	3	3	3	2	2	2	2	2	2	2	2	2	5	5	3	5	5	5	5	5	5	5	5	5	5	5	5	5	5	5	5	5	2	0	1
Jewel Cave	1	4	5	5	5	5	5	3	3	5	5	5	2	5	5	2	5	5	1	5	5	1	5	5	1	5	5	5	3	3	5	5	5	5	5	5	5	5	5	5	5	5	5	5	5	5	1	1	1
Jewel Cave	1	4	5	5	5	5	4	4	4	4	4	3	4	4	3	4	4	4	4	4	4	4	4	4	4	4	4	4	3	3	5	5	4	4	5	5	5	5	5	5	5	5	5	5	5	5	1	1	1
Jewel Cave	1	5	5	5	5	5	5	5	5	5	5	5	5	5	5	5	5	5	5	5	5	5	5	5	5	5	5	5	5	5	5	5	5	5	5	5	5	5	5	5	5	5	5	5	5	5	1	1	2
Jewel Cave	1	5	4	5	4	4	4	2	5	2	2	5	5	5	2	4	5	2	4	5	2	4	5	3	4	5	5	5	5	5	5	5	5	5	5	5	5	5	5	5	5	5	5	5	5	5	1	1	1
Jewel Cave	1	2	4	4	4	3	3	4	3	4	2	2	4	4	4	3	4	4	4	3	2	4	3	4	5	4	4	2	4	2	4	4	4	2	4	4	4	2	4	4	4	2	2	2	4	2	1	1	1
Jewel Cave	1	4	5	5	4	4	4	4	4	4	4	4	3	4	4	4	4	2	3	3	3	3	3	3	3	3	4	4	4	4	2	2	2	2	4	4	4	4	4	4	4	4	4	4	4	4	4	1	#NULL!
Jewel Cave	1	4	4	5	4	5	4	5	5	5	5	4	4	4	4	4	4	2	2	2	1	1	1	2	2	2	5	5	5	5	4	4	4	4	4	4	4	4	4	4	4	4	4	4	4	4	1	0	1
Jewel Cave	1	4	4	4	4	4	4	4	4	3	4	4	4	4	2	2	2	3	3	3	3	3	3	3	3	3	4	4	4	4	4	4	4	4	4	4	4	4	4	4	4	4	4	4	4	4	1	0	1
Jewel Cave	2	5	5	5	5	5	5	4	5	4	2	5	1	4	1	1	4	1	4	4	5	1	1	1	1	1	5	5	5	1	5	5	1	1	4	4	1	1	5	5	1	1	5	5	1	1	1	1	1
Jewel Cave	1	5	5	5	5	5	4	5	5	5	5	5	5	5	5	5	5	5	5	5	5	5	5	5	5	5	5	5	5	3	5	5	5	5	5	5	5	5	5	5	5	5	5	5	5	5	1	0	1
Jewel Cave	2	5	5	5	5	5	5	5	5	5	5	5	5	5	1	1	1	1	1	1	1	1	1	1	1	1	5	5	5	5	5	5	3	3	5	5	5	5	5	5	5	5	5	5	5	5	4	1	1
Jewel Cave	2	3	2	5	5	5	3	2	3	5	5	5	2	4	4	4	4	2	1	1	5	1	1	5	1	1	4	5	5	3	4	4	2	1	4	5	5	4	5	5	5	1	5	5	5	1	1	1	2
Jewel Cave	1	5	5	5	5	5	5	5	5	5	5	4	4	4	5	4	4	1	1	1	4	4	4	2	2	2	4	4	4	4	5	5	3	3	5	5	3	3	5	5	3	3	5	5	3	3	2	1	1
Jewel Cave	1	3	5	5	5	5	4	5	5	5	5	5	4	4	5	5	5	5	5	5	5	5	5	5	5	5	5	5	5	5	5	5	5	5	5	5	5	5	5	5	5	5	5	5	5	5	1	0	1
Jewel Cave	2	4	4	4	3	3	3	4	4	3	3	4	4	4	4	4	5	1	1	5	1	2	5	1	2	4	4	4	4	3	4	5	4	4	5	5	4	4	5	5	4	4	5	5	4	4	2	1	1
Jewel Cave	1	4	5	5	5	5	5	5	5	5	3	5	5	5	5	5	5	5	5	5	5	5	5	5	5	5	4	5	4	5	5	5	5	5	5	5	5	5	5	5	5	5	5	5	5	5	1	0	2
Jewel Cave	1	3	5	5	5	5	3	5	5	5	5	5	4	4	5	3	5	4	4	5	5	5	5	1	1	1	5	4	4	4	4	5	1	1	4	4	4	4	4	4	4	4	5	5	5	5	1	0	2
Jewel Cave	1	4	4	5	4	4	3	4	4	3	3	4	4	4	4	4	4	4	4	4	4	4	4	4	4	4	4	4	4	4	4	4	4	4	4	4	4	4	4	4	4	4	4	4	4	4	1	1	1
Jewel Cave	2	3	4	5	5	5	4	4	5	3	3	5	4	5	2	2	2	2	3	3	1	1	1	1	1	1	4	3	3	3	4	4	3	3	5	5	5	5	5	5	5	5	5	5	5	5	2	0	2
Jewel Cave	2	5	5	5	5	5	5	5	5	5	5	4	4	4	1	3	4	1	3	4	4	4	4	4	3	4	5	5	5	5	5	5	5	5	5	5	5	5	5	5	5	5	5	5	5	5	2	0	2
Jewel Cave	2	4	4	4	4	3	4	4	4	4	2	4	4	4	3	3	3	4	3	2	3	3	3	3	3	3	3	4	4	4	3	4	4	4	3	4	4	4	3	4	4	4	3	3	3	3	2	0	2
Jewel Cave	1	2	5	5	3	4	1	4	4	2	3	3	3	3	3	3	3	3	3	3	3	3	3	3	3	3	3	3	3	3	3	3	3	3	3	3	3	3	3	3	3	3	3	3	3	3	1	1	2
Jewel Cave	1	4	5	5	5	5	4	5	5	5	5	5	5	5	2	2	2	2	1	5	1	5	5	1	5	5	4	4	5	4	5	5	5	5	5	5	5	5	5	5	5	5	5	5	5	5	1	1	1
Jewel Cave	0	4	3	4	5	5	4	4	4	4	4	5	4	4	4	4	4	4	4	4	4	4	4	4	4	4	3	5	5	5	5	5	5	5	5	5	5	5	5	5	5	5	5	5	5	5	2	1	1
Jewel Cave	0	3	5	5	5	5	4	4	4	4	4	4	4	4	4	4	4	4	3	2	1	2	4	1	1	2	3	4	2	2	3	4	4	2	4	4	3	3	4	4	3	3	4	4	4	4	1	0	1
Jewel Cave	1	3	5	5	5	5	4	4	5	4	4	3	1	4	3	4	5	1	1	5	1	1	3	1	1	1	4	4	1	1	4	4	1	1	4	4	1	1	4	4	1	1	4	4	1	1	2	0	1
Jewel Cave	1	3	3	4	4	4	3	3	4	4	3	4	4	4	4	4	4	4	4	4	4	4	4	3	4	4	4	4	4	3	4	4	4	3	4	4	3	3	4	4	3	3	4	4	3	3	3	1	2
Jewel Cave	1	5	5	5	5	5	5	5	5	5	5	5	5	5	3	5	5	3	3	5	3	3	5	3	3	5	5	5	5	5	5	5	5	5	5	5	5	5	5	5	5	5	5	5	5	5	4	1	1
Jewel Cave	1	5	5	5	5	5	5	5	5	5	5	1	1	3	1	1	5	1	1	3	1	1	3	1	1	4	5	5	1	1	5	5	1	1	5	5	1	1	5	5	1	1	5	5	1	1	2	0	1
Jewel Cave	2	4	4	5	4	4	4	4	4	4	4	3	4	4	4	4	4	4	4	4	4	4	4	4	4	4	4	4	4	4	4	4	4	4	4	4	4	4	4	4	4	4	4	4	4	4	1	0	2
Jewel Cave	2	4	5	5	4	4	4	4	4	4	4	3	4	4	2	4	4	2	3	4	2	4	4	2	4	4	4	4	4	4	4	4	4	4	4	4	4	4	4	4	4	4	4	4	4	4	1	0	2
Jewel Cave	2	3	4	5	5	5	3	4	5	5	3	3	4	4	4	4	4	3	3	4	2	2	2	2	2	2	4	4	4	4	4	4	3	3	5	5	4	4	5	5	1	1	5	5	3	3	1	0	1
Jewel Cave	2	2	4	4	4	4	3	4	4	4	3	2	3	3	2	2	4	2	2	3	2	2	2	2	2	3	3	4	4	3	4	4	4	3	5	5	5	5	5	5	5	5	4	5	5	4	1	0	2
Jewel Cave	1	3	2	5	5	4	3	2	5	4	4	4	4	3	4	4	4	3	1	4	1	2	3	2	2	4	3	3	5	4	2	4	5	4	5	5	5	5	5	5	5	5	4	4	4	4	1	0	1
Jewel Cave	0	3	1	1	1	1	3	4	5	5	5	5	4	4	5	4	5	5	4	5	5	4	5	5	4	5	4	3	4	2	5	5	5	5	5	5	5	5	5	5	5	5	5	5	5	5	1	1	1
Jewel Cave	2	3	5	5	5	5	1	4	5	5	5	5	3	4	1	3	4	1	2	4	1	1	4	1	2	4	4	4	4	4	4	5	4	4	4	5	4	4	5	5	4	4	5	5	4	4	1	0	1
Jewel Cave	0	3	5	5	5	5	5	5	5	5	5	5	5	5	5	5	5	5	5	5	5	5	5	5	5	5	5	5	5	5	5	5	5	5	5	5	5	5	5	5	5	5	5	5	5	5	2	1	1
Jewel Cave	2	3	5	5	5	5	4	5	5	5	5	1	1	1	1	1	1	1	1	1	1	1	1	1	1	1	1	5	5	5	1	5	5	5	1	5	5	5	1	5	5	5	1	5	5	5	1	0	2
Jewel Cave	2	5	5	5	5	5	4	5	5	5	5	4	4	4	4	4	4	5	5	5	5	5	5	5	5	5	4	4	4	4	5	5	5	5	5	5	5	5	5	5	5	5	5	5	5	5	1	1	1
Jewel Cave	1	5	5	5	5	5	4	4	4	4	4	5	5	5	5	3	5	5	2	5	5	3	5	5	3	5	5	5	5	5	5	5	5	5	5	5	5	5	5	5	5	5	5	5	5	5	1	0	1
Jewel Cave	1	4	5	5	4	5	3	5	5	5	5	5	4	4	5	4	4	1	1	4	2	1	4	2	1	2	5	4	4	4	4	5	4	2	2	5	4	4	2	5	4	2	5	5	5	3	2	0	2
Jewel Cave	1	4	5	5	5	5	3	5	5	3	2	2	2	5	2	2	5	2	2	5	2	2	5	2	2	5	2	2	2	2	5	5	2	2	5	5	2	2	5	5	2	2	5	5	2	2	1	0	1
Jewel Cave	2	4	3	5	4	4	4	1	5	2	1	4	4	4	5	5	5	5	5	5	5	5	5	5	5	5	4	4	4	4	4	4	4	4	5	5	5	5	5	5	5	5	5	5	5	5	4	1	1
Jewel Cave	2	5	5	5	4	4	4	4	5	4	4	5	3	2	5	3	4	4	3	4	2	3	4	1	3	4	4	4	4	4	5	5	4	4	5	5	5	5	5	5	5	5	5	5	5	5	1	1	1
Jewel Cave	2	4	4	5	5	5	3	2	5	4	4	4	2	5	5	4	4	4	1	4	2	1	2	2	1	2	2	2	4	3	3	5	5	5	3	5	5	5	4	5	5	5	4	5	5	5	1	0	2
Jewel Cave	1	5	5	5	5	5	4	5	5	5	5	4	5	5	2	4	5	1	4	5	1	3	5	1	3	5	5	5	5	5	5	5	5	5	5	5	5	5	5	5	5	5	5	5	5	5	1	1	2
Jewel Cave	1	4	4	5	4	4	4	3	3	4	2	5	4	4	5	4	5	4	3	5	4	5	5	4	4	5	4	4	4	2	4	5	4	4	5	5	3	3	5	5	3	3	5	5	3	3	1	1	1
Jewel Cave	1	2	4	5	5	5	3	4	5	5	5	4	2	4	4	2	4	2	2	2	4	2	4	4	2	2	4	4	4	4	4	4	4	4	4	4	4	4	4	4	4	4	4	4	4	4	5	0	2
Jewel Cave	1	4	4	4	4	4	4	4	4	4	4	4	4	4	4	4	4	4	4	4	4	4	4	4	4	4	4	4	4	4	4	4	4	4	4	4	4	4	4	4	4	4	4	4	4	4	3	0	1
Jewel Cave	1	2	5	5	5	5	3	4	4	4	4	4	4	3	3	2	4	4	2	4	4	2	4	4	2	4	2	4	2	2	4	4	2	2	4	4	2	2	4	4	2	2	4	4	2	2	1	0	1
Jewel Cave	1	3	4	5	5	5	3	3	3	1	1	5	4	5	4	5	5	3	2	4	1	2	4	1	1	4	3	3	4	4	4	5	5	5	5	5	5	5	5	5	5	5	5	5	5	5	1	1	1
Jewel Cave	1	4	4	5	4	4	4	4	4	3	3	4	4	4	2	2	4	2	2	3	2	2	3	2	2	3	4	4	4	4	4	4	4	4	4	4	4	4	4	4	4	4	4	4	4	4	1	1	2
Jewel Cave	1	4	5	5	5	5	5	5	5	5	5	5	5	5	5	5	5	5	5	5	5	5	5	5	5	5	5	5	3	3	5	5	3	3	5	5	3	3	5	5	3	3	5	5	3	3	2	1	1
Jewel Cave	0	4	4	5	4	3	3	4	5	3	3	5	4	5	5	5	5	5	1	4	5	1	5	5	1	5	5	5	2	2	5	5	3	1	5	5	3	1	5	5	4	1	5	5	4	2	2	1	1
Lava Beds	1	5	5	5	5	5	5	5	5	5	5	3	4	4	1	1	1	1	1	1	1	1	1	1	1	1	5	4	5	5	5	5	5	5	5	5	5	5	5	5	5	5	5	5	5	5	1	1	1
Lava Beds	1	2	5	5	5	5	2	5	5	5	5	4	2	3	1	1	4	2	2	4	2	2	4	2	2	4	3	4	4	2	4	5	5	3	4	5	5	5	4	5	5	5	4	5	5	5	1	1	1
Lava Beds	1	5	5	5	5	5	5	5	5	5	5	5	5	5	5	5	5	5	2	5	5	5	5	5	3	5	5	5	4	4	5	5	5	5	5	5	5	5	5	5	5	5	5	5	5	5	1	1	1
Lava Beds	1	1	1	1	1	1	1	1	1	1	1	4	3	4	5	5	5	3	3	3	3	3	3	5	5	5	5	5	5	3	3	3	3	3	5	5	3	3	5	5	5	5	5	5	5	5	4	0	1
Lava Beds	1	4	5	5	5	5	3	4	4	5	5	5	4	4	1	2	4	1	1	1	1	1	1	1	1	1	4	4	5	3	4	5	3	3	4	5	3	3	5	5	1	1	5	5	1	1	2	1	1
Lava Beds	1	3	5	5	5	5	3	5	5	5	5	4	4	4	5	3	3	4	4	4	5	4	5	5	4	5	5	5	5	3	5	5	3	3	5	5	3	3	5	5	3	3	5	5	3	3	3	1	1
Lava Beds	1	3	5	5	5	5	3	5	5	5	5	5	3	4	4	3	4	2	2	2	1	1	1	2	2	2	3	4	4	4	4	4	4	4	5	5	5	5	5	5	5	5	5	5	5	5	4	0	1
Lava Beds	2	5	5	5	5	5	5	5	5	5	5	4	4	5	1	1	5	1	1	5	1	1	5	1	1	5	4	4	4	3	5	5	2	2	5	5	2	2	5	5	2	2	5	5	2	2	2	0	2
Lava Beds	0	5	5	5	5	5	5	5	5	5	5	5	5	5	5	5	5	5	5	5	5	5	5	5	5	5	3	5	5	3	3	5	5	3	3	5	5	3	3	5	5	3	3	5	4	3	1	1	2
Lava Beds	0	4	5	5	5	5	4	5	5	5	3	4	4	3	2	4	4	1	4	4	2	2	4	1	2	4	4	4	4	4	4	4	4	4	4	4	4	4	4	4	4	4	4	4	4	4	1	1	2
Lava Beds	1	4	5	5	5	5	4	5	5	5	5	4	2	3	1	2	5	1	1	5	1	1	5	1	1	5	3	4	4	3	4	5	5	4	4	5	5	4	4	5	5	4	4	5	5	4	1	0	1
Lava Beds	1	4	4	5	5	5	3	3	3	4	4	5	4	5	5	4	5	5	4	5	5	4	5	5	4	5	3	4	5	4	4	5	5	4	4	5	5	4	4	5	5	4	5	5	5	4	1	1	2
Lava Beds	0	4	5	5	5	3	5	5	5	5	3	5	3	5	5	3	3	3	3	3	5	5	5	5	5	5	5	5	5	5	5	5	5	5	5	5	5	5	5	5	5	5	5	5	5	5	1	0	2
Lava Beds	1	4	5	5	5	5	4	5	5	5	5	5	4	4	5	2	5	5	2	5	5	1	5	5	1	5	5	5	5	5	5	5	1	2	5	5	2	2	5	5	1	1	5	5	2	2	2	1	1
Lava Beds	0	4	5	5	5	5	5	5	5	5	5	2	2	5	2	2	5	1	1	5	1	1	5	1	1	5	3	4	3	3	4	4	3	3	4	4	3	3	4	4	3	3	4	4	3	3	4	1	2
Lava Beds	1	4	5	5	5	5	4	3	4	4	4	4	4	4	4	4	4	4	4	4	4	4	4	4	4	4	4	5	5	5	4	5	5	5	5	5	5	5	5	5	5	5	5	5	5	5	1	0	2
Lava Beds	1	5	5	5	5	5	5	5	5	5	5	5	5	5	5	5	5	5	1	5	5	1	5	5	1	5	3	5	5	5	5	5	5	5	5	5	5	5	5	5	5	5	5	5	5	5	4	0	1
Lava Beds	1	1	4	5	2	2	3	4	4	2	1	4	5	4	5	5	5	5	5	5	4	5	5	5	5	5	5	4	4	4	5	4	4	4	5	4	4	4	5	4	4	4	5	4	4	4	4	1	2
Lava Beds	1	3	4	5	4	4	4	4	4	4	4	4	4	4	4	4	4	4	4	4	4	4	4	4	4	4	4	3	4	4	4	4	4	4	4	4	4	4	4	4	4	4	4	4	4	4	1	1	1
Lava Beds	1	5	5	5	5	5	5	5	5	5	5	4	1	3	1	1	4	1	1	2	1	1	1	1	1	1	4	4	4	4	5	5	5	5	4	4	4	4	4	4	4	4	4	4	4	4	2	1	2
Lava Beds	1	3	5	5	5	5	3	5	5	5	5	4	4	3	4	4	4	4	2	4	4	2	4	4	2	4	4	3	3	2	5	5	1	1	5	5	3	3	5	5	3	3	5	5	3	3	2	0	#NULL!
Lava Beds	1	5	5	5	5	5	5	5	5	5	5	4	4	4	4	2	4	1	1	4	2	2	4	1	1	1	5	5	5	5	5	5	3	2	5	5	5	5	5	5	5	5	5	5	5	5	1	0	1
Lava Beds	1	5	5	4	5	5	5	5	5	5	5	5	3	5	1	1	5	1	1	5	1	1	5	1	1	5	5	5	5	5	5	5	5	5	5	5	5	5	5	5	5	5	5	5	5	5	1	0	2
Lava Beds	1	4	4	4	4	4	4	4	4	4	4	4	4	4	4	4	4	4	4	4	4	4	4	4	4	4	4	4	4	4	4	4	4	4	4	4	4	4	4	4	4	4	4	4	4	4	2	1	2
Lava Beds	1	4	5	5	5	5	4	5	5	5	5	4	4	5	5	5	5	2	3	3	5	5	5	3	3	3	5	5	5	5	5	5	5	5	5	5	5	5	5	5	5	5	5	5	5	5	3	0	1
Lava Beds	1	5	5	4	4	5	3	4	3	4	4	5	4	4	5	4	4	5	2	4	5	2	5	5	2	5	4	4	4	3	4	5	4	3	4	5	4	3	5	5	4	3	5	5	5	3	1	1	1
Lava Beds	1	5	3	5	5	5	5	1	3	3	5	5	5	5	5	5	5	5	1	5	3	3	5	3	3	5	5	5	5	5	3	5	5	4	5	5	5	5	4	5	5	5	5	5	5	5	1	1	1
Lava Beds	2	3	5	4	5	5	3	5	5	5	5	3	1	5	1	1	5	1	1	5	1	1	5	1	1	5	5	5	4	4	5	5	4	4	5	5	2	2	5	5	2	2	5	5	2	2	2	1	2
Lava Beds	2	5	5	5	5	5	5	5	5	5	5	5	3	4	5	2	4	5	2	4	5	2	4	5	2	4	5	5	5	2	5	5	2	2	5	5	2	2	5	5	2	2	5	5	4	4	2	1	1
Lava Beds	1	3	4	5	5	5	3	4	4	4	4	4	4	4	4	4	4	4	4	4	4	4	4	4	4	4	4	3	4	3	4	4	4	4	4	4	4	4	4	4	4	4	4	4	4	4	1	1	2
Lava Beds	1	1	5	5	5	5	1	5	5	5	5	5	1	5	5	1	5	5	1	5	5	1	5	5	1	5	3	3	4	3	5	5	5	5	5	5	5	5	5	5	5	5	5	5	5	5	1	1	1
Lava Beds	2	5	5	5	5	5	5	5	5	5	5	2	4	4	2	4	5	1	2	4	3	4	5	1	2	5	4	4	5	5	4	4	5	5	3	4	5	4	3	4	5	4	3	4	5	4	1	0	2
Lava Beds	1	4	5	5	5	5	4	5	5	5	5	4	3	5	4	4	4	3	2	5	3	3	5	3	3	5	4	5	4	3	3	5	5	5	3	5	4	5	5	5	3	3	5	5	3	3	1	1	1
Lava Beds	1	5	5	5	5	5	5	5	5	5	5	4	4	4	3	3	5	3	3	5	3	3	5	3	3	5	4	5	5	3	5	5	5	5	5	5	5	4	5	5	5	5	5	5	5	4	5	1	2
Lava Beds	1	4	5	5	5	5	4	5	5	5	5	4	2	4	2	2	4	2	1	4	1	1	4	1	1	4	4	4	4	4	4	4	4	4	5	5	5	5	5	5	5	5	5	5	5	5	1	1	1
Lava Beds	1	3	4	5	5	5	3	3	4	5	5	4	5	4	5	5	5	5	5	5	5	5	5	5	5	5	5	4	5	4	5	5	5	5	5	5	5	5	5	5	5	5	5	5	5	5	1	0	2
Lava Beds	1	4	5	5	5	5	4	5	4	4	4	5	3	5	5	3	5	5	1	5	5	1	5	5	1	5	4	4	4	4	3	5	5	5	5	5	5	5	5	5	5	5	5	5	5	5	1	0	2
Lava Beds	1	3	5	5	5	5	3	3	3	5	5	5	4	5	1	4	5	5	1	5	1	1	5	1	1	5	3	4	5	3	5	5	5	3	5	5	5	5	5	5	5	5	5	5	5	5	1	0	2
Lava Beds	1	4	5	5	5	5	4	5	5	5	5	5	3	4	5	2	2	5	1	4	5	1	5	5	1	5	4	4	5	3	5	5	5	5	5	5	5	5	5	5	5	5	5	5	5	5	1	0	1
Lava Beds	1	4	5	5	5	5	4	5	5	5	5	4	4	5	3	4	5	3	1	5	3	1	5	3	1	5	5	5	3	3	5	5	3	3	5	5	3	3	5	5	3	3	5	5	3	3	1	0	1
Lava Beds	1	5	5	5	5	5	5	5	5	5	5	5	1	3	5	1	5	5	1	5	5	1	5	5	1	5	5	5	5	3	5	5	2	2	4	4	4	3	4	4	3	3	4	4	3	3	4	1	1
Lava Beds	2	5	5	5	5	5	5	5	5	5	5	4	3	3	2	3	3	2	3	3	2	3	3	2	3	3	4	4	4	4	4	4	4	4	4	4	4	4	4	4	4	4	4	4	4	4	1	1	1
Lava Beds	1	3	5	5	5	5	5	5	5	5	5	1	1	1	1	1	1	1	1	1	1	1	1	1	1	1	3	3	3	3	1	1	1	1	1	1	1	1	1	1	1	1	1	1	1	1	1	1	2
Lava Beds	1	5	5	5	5	5	5	5	5	5	5	3	3	5	1	3	3	1	5	5	1	5	5	1	5	5	3	3	3	3	5	5	5	5	5	5	5	5	5	5	5	5	5	5	5	5	1	1	1
Lava Beds	1	4	5	5	5	5	5	5	5	5	5	4	4	5	4	5	5	4	4	4	4	4	4	2	2	5	5	5	5	5	5	5	3	3	5	5	3	3	5	5	3	3	5	5	3	3	1	0	2
Lava Beds	1	5	5	5	5	5	5	5	5	5	5	5	3	5	5	3	5	5	3	5	5	3	5	5	2	5	5	4	5	5	5	5	5	5	5	5	5	5	5	5	5	5	5	5	5	5	1	0	1
Lava Beds	2	5	5	5	5	5	5	5	5	5	5	5	5	5	5	5	5	5	1	5	5	1	5	5	1	5	5	5	5	5	5	5	5	5	5	5	5	5	5	5	5	5	5	5	5	5	2	0	2
Lava Beds	2	4	5	5	5	5	4	5	5	5	5	5	3	5	1	1	5	1	1	5	1	1	5	1	1	5	5	4	4	3	5	5	5	5	5	5	5	5	5	5	5	5	5	5	5	5	1	0	2
Lava Beds	1	5	5	5	5	5	4	4	5	5	4	5	4	5	5	5	5	4	2	5	2	2	2	2	2	2	4	3	4	2	5	5	5	5	5	5	5	5	3	4	5	4	4	4	4	4	1	1	2
Lava Beds	2	3	5	5	5	5	4	4	4	5	5	1	1	3	1	1	1	1	1	1	1	1	1	1	1	1	4	4	4	2	5	5	5	5	5	5	5	5	5	5	5	5	5	5	5	5	4	1	2
Lava Beds	0	5	5	5	5	5	5	5	5	5	5	4	4	4	5	4	5	1	4	4	1	1	5	1	4	5	4	4	4	4	5	5	5	5	5	5	5	5	5	5	5	5	5	5	5	5	1	0	1
Lava Beds	0	4	5	5	5	5	3	1	1	1	1	4	4	4	5	4	5	4	4	4	4	4	4	4	4	4	3	2	2	2	4	4	4	4	4	4	4	4	4	4	4	4	4	4	4	4	1	0	1
Lava Beds	1	5	5	5	5	5	5	5	5	5	5	4	4	5	5	2	5	5	3	5	5	3	5	5	3	5	5	5	5	5	5	5	5	5	5	5	5	5	5	5	5	5	5	5	5	5	1	1	1
Lava Beds	1	5	5	5	5	5	5	5	5	5	5	5	5	5	5	5	5	5	5	5	5	5	5	5	5	5	4	3	3	3	5	5	3	3	5	5	3	3	5	4	3	3	5	4	3	3	2	0	1
Lava Beds	2	4	5	5	5	5	5	5	5	5	5	4	1	4	1	1	1	1	1	4	1	1	4	1	1	4	3	3	4	3	1	5	5	5	4	5	4	4	5	5	5	5	5	5	5	5	4	1	1
Lava Beds	1	4	5	5	5	5	3	4	4	4	4	4	3	3	4	3	4	4	4	4	4	4	4	3	3	3	4	4	3	3	4	4	3	3	4	4	3	3	4	4	3	3	4	4	3	3	2	1	2
Lava Beds	1	5	5	5	5	5	5	5	5	5	5	4	4	4	4	4	4	4	4	4	4	4	4	4	4	4	5	5	5	4	5	5	5	5	4	4	4	4	4	4	4	4	4	4	4	4	1	1	2
Lava Beds	1	4	5	5	5	5	5	5	5	5	5	4	2	4	2	2	4	2	2	4	2	2	4	2	2	4	4	4	4	3	2	4	4	3	4	4	4	4	4	4	4	4	4	4	4	4	1	1	1
Lava Beds	1	4	5	5	5	5	5	5	3	5	5	5	5	5	3	5	5	1	3	1	1	3	3	1	3	4	5	5	5	2	5	5	5	3	5	5	5	3	5	5	5	3	5	5	5	3	2	1	2
Lava Beds	1	5	5	5	5	5	5	5	4	4	5	3	5	5	5	5	5	4	3	5	5	5	5	4	3	5	5	4	5	3	5	4	5	5	5	5	5	5	5	5	5	5	5	5	5	5	2	1	2
Lava Beds	1	5	5	5	5	5	5	5	5	5	5	4	5	5	4	4	4	4	4	4	4	4	4	5	5	5	5	5	5	5	5	5	5	5	5	5	5	5	5	5	5	5	5	5	5	5	5	1	1
Lava Beds	1	5	5	5	5	5	4	5	5	5	5	3	4	5	3	3	5	3	3	5	3	3	5	3	3	5	5	5	3	1	5	5	3	1	5	5	3	1	5	5	3	1	5	5	3	1	2	1	1
Lava Beds	1	2	4	4	5	5	3	4	4	5	5	5	4	5	5	4	4	5	4	5	3	3	5	4	4	5	4	4	4	2	4	5	4	4	4	4	4	4	5	4	4	4	4	4	4	4	1	1	1
Lava Beds	1	5	5	5	5	5	5	4	4	4	4	5	3	5	3	3	5	2	1	5	2	2	5	5	2	5	4	4	3	3	5	5	3	4	5	5	3	3	5	5	3	3	5	5	4	4	1	1	1
Lava Beds	1	2	5	5	5	5	3	5	5	5	5	4	3	4	2	3	4	2	2	3	2	2	2	1	1	2	5	5	4	4	5	5	4	4	5	5	4	4	5	5	4	4	5	5	4	4	1	1	2
Lava Beds	1	5	5	5	5	5	5	5	5	5	5	4	4	4	5	5	5	5	5	5	5	5	5	5	5	5	5	4	4	4	4	4	4	4	4	4	4	4	4	4	4	4	4	4	4	4	1	0	1
Lava Beds	1	3	5	5	5	5	3	5	5	5	5	5	4	4	1	1	1	1	1	1	1	1	1	1	1	1	3	2	5	1	5	5	5	5	5	5	5	5	5	5	5	5	5	5	5	5	1	1	2
Lava Beds	1	5	5	5	5	4	4	5	4	4	4	4	4	4	2	2	5	2	2	5	2	2	5	2	2	5	4	5	4	5	4	5	5	5	4	5	5	5	4	5	5	5	4	5	5	5	3	0	1
Lava Beds	0	3	4	5	4	4	3	3	4	4	4	4	2	4	2	2	4	2	2	2	2	2	5	2	2	5	5	4	4	2	5	5	3	3	5	5	3	3	5	5	3	3	5	5	3	3	5	0	1
Lava Beds	0	5	5	5	5	5	5	3	3	5	5	5	3	1	5	3	1	5	1	5	5	1	5	5	1	5	5	5	5	5	5	5	5	5	5	5	5	5	5	5	5	5	5	5	5	5	4	1	1
Lava Beds	0	4	5	5	4	5	3	3	4	3	2	4	5	5	1	4	5	1	3	5	1	2	5	1	2	5	4	5	5	3	4	5	5	5	4	5	5	5	3	4	5	5	5	5	5	5	2	0	1
Lava Beds	1	4	5	5	5	5	3	5	5	5	5	5	4	4	5	2	4	2	2	4	1	1	5	1	1	5	3	3	4	2	4	4	3	3	5	5	3	3	5	5	3	3	5	5	3	3	1	0	2
Lava Beds	2	4	5	5	5	5	5	5	5	5	5	5	1	5	5	1	5	5	1	5	5	1	5	5	1	5	5	5	5	5	5	5	5	5	5	5	5	5	5	5	5	5	5	5	5	5	5	1	1
Lava Beds	1	4	5	5	5	5	5	5	5	5	5	4	4	4	5	5	5	4	4	4	4	4	4	2	2	4	4	4	4	4	4	4	4	4	4	4	4	4	4	4	4	4	4	4	4	4	3	0	1
Lava Beds	1	4	5	5	5	5	4	5	5	5	5	5	4	4	4	4	4	5	4	4	5	4	4	5	4	4	4	4	3	2	4	4	3	2	4	4	3	2	4	4	3	2	4	4	3	2	1	1	2
Lava Beds	1	5	5	5	5	5	5	5	5	5	5	5	5	5	5	5	5	1	5	5	1	5	5	1	5	5	5	5	5	5	5	5	5	5	5	5	5	5	5	5	5	5	5	5	5	5	2	0	1
Lava Beds	1	3	3	3	3	3	3	3	3	3	3	3	3	3	3	3	3	3	3	3	3	3	3	3	3	3	3	3	3	3	3	3	3	3	3	3	3	3	3	3	3	3	4	4	4	4	3	0	1
Lava Beds	1	5	5	5	5	5	5	5	5	5	5	5	1	4	5	5	5	5	5	5	5	5	5	5	5	5	5	5	5	5	5	5	5	5	5	5	5	5	5	5	5	5	5	5	5	5	3	0	1
Lava Beds	1	4	5	5	5	5	5	5	5	5	5	3	3	4	1	1	3	1	1	1	1	1	1	1	1	1	5	5	5	5	5	5	5	5	5	5	5	5	5	5	5	5	5	5	5	5	3	0	2
Lava Beds	1	4	5	5	5	5	4	4	4	4	4	4	2	4	4	2	5	4	2	4	5	2	5	4	2	4	5	4	3	3	5	5	5	5	5	5	4	5	5	5	4	4	5	5	5	5	1	1	1
Lava Beds	1	4	5	5	5	5	4	4	4	4	4	5	5	5	2	2	5	2	2	5	2	2	5	2	2	5	5	5	5	3	5	5	5	5	5	5	5	3	5	5	5	3	5	5	5	3	1	0	1
Lava Beds	1	4	5	5	5	5	4	4	3	4	4	5	3	4	5	4	5	5	3	4	4	4	4	5	2	4	5	5	4	4	4	4	4	4	4	4	4	4	4	4	4	4	4	4	4	4	1	0	1
Lava Beds	2	4	4	4	4	4	5	5	5	5	5	4	3	4	4	3	4	4	3	4	4	3	4	4	3	4	4	4	4	3	4	4	4	3	4	4	4	3	4	4	4	3	4	4	4	3	1	0	2
Lava Beds	2	4	4	4	4	4	4	4	4	4	4	4	4	4	4	4	4	4	4	4	4	4	4	4	4	4	4	4	4	4	4	4	4	4	4	4	4	4	4	4	4	4	4	4	4	4	1	0	2
Lava Beds	1	4	4	4	5	4	4	4	4	4	4	3	4	5	4	4	4	4	5	5	5	5	5	5	2	5	5	5	5	2	5	5	5	5	5	5	5	2	5	5	5	2	5	5	5	2	1	0	2
Lava Beds	1	2	5	5	5	5	2	5	5	5	5	5	4	5	4	5	5	1	4	5	1	4	5	1	5	5	1	5	5	5	5	5	5	5	1	1	1	1	4	5	5	5	5	5	5	5	1	0	2
Lava Beds	1	5	5	5	5	5	5	5	5	5	5	5	1	5	5	1	5	1	1	5	5	5	5	1	1	5	5	5	4	3	5	5	5	5	5	5	5	5	5	5	5	5	5	5	5	5	1	0	2
Lava Beds	1	2	5	5	5	5	3	5	5	5	5	1	1	3	1	1	1	1	1	1	1	1	1	1	1	1	4	3	4	4	5	5	5	5	5	5	5	5	5	5	5	5	5	5	5	5	1	1	2
Lava Beds	2	4	5	5	5	5	5	5	5	5	5	5	5	5	1	3	5	1	3	5	1	1	5	1	3	5	5	5	5	5	5	5	5	5	5	5	5	5	5	5	5	5	5	5	5	5	1	0	2
Lava Beds	1	4	5	5	5	4	4	5	5	4	3	4	5	4	3	5	5	3	4	5	2	4	5	2	4	5	4	4	4	4	4	4	4	4	4	4	4	4	4	4	4	4	4	4	4	4	3	0	1
Lava Beds	2	5	5	5	5	5	5	5	5	5	5	5	5	5	1	1	1	5	5	5	5	5	5	5	5	5	4	2	2	2	4	4	4	4	4	4	4	4	4	5	5	5	5	5	5	5	2	0	1
Lava Beds	1	4	5	5	5	5	3	4	5	3	3	5	5	4	5	3	4	5	1	5	5	1	4	5	1	4	2	3	4	3	4	4	3	3	5	4	1	3	4	5	5	5	5	5	4	4	1	1	1
Lava Beds	1	5	5	5	5	5	4	5	5	5	5	4	3	4	4	2	5	5	2	5	4	3	5	4	3	5	4	5	5	3	5	5	4	4	5	4	4	4	5	5	4	4	5	5	4	4	1	0	1
Lava Beds	1	5	5	5	5	5	5	5	5	5	5	1	3	5	1	3	5	1	3	5	1	3	5	1	3	5	5	5	5	5	5	5	5	5	5	5	5	5	5	5	5	5	5	5	5	5	1	0	2
Lava Beds	1	4	5	5	5	5	4	5	5	5	5	4	4	4	4	4	4	2	2	2	2	2	2	2	2	2	4	4	4	4	4	4	4	4	4	4	4	4	4	4	2	2	4	4	2	2	1	1	2
Lava Beds	2	5	5	5	5	4	4	4	4	3	5	3	4	4	2	4	5	4	2	5	3	1	5	3	1	5	4	5	2	2	5	5	2	2	5	5	2	4	5	5	3	4	5	5	2	3	1	1	2
Lava Beds	1	4	5	5	5	5	4	4	4	4	4	4	4	4	4	4	4	2	2	4	2	2	4	2	2	4	4	4	4	4	4	4	4	4	4	4	4	4	4	4	4	4	4	4	4	4	4	0	1
Lava Beds	1	4	4	4	5	5	4	4	4	4	4	4	4	4	4	3	4	5	3	5	5	3	4	5	3	4	4	4	4	2	4	4	4	2	5	5	4	4	5	5	4	4	5	5	4	4	1	0	1
Lava Beds	1	4	4	5	5	4	3	5	4	4	4	4	4	5	4	4	4	4	3	4	4	4	4	4	4	4	4	4	4	4	4	4	3	3	4	4	3	3	4	4	3	3	4	4	3	3	4	1	2
Lava Beds	1	5	5	5	5	5	5	5	5	5	5	5	5	5	5	5	5	5	5	5	5	5	5	5	5	5	5	5	5	5	5	5	5	5	5	5	5	5	5	5	5	5	5	5	5	5	1	0	2
Lava Beds	1	4	5	5	3	2	2	4	5	2	2	4	4	5	4	4	4	2	5	2	2	2	2	4	4	4	4	5	5	5	4	5	5	5	2	5	5	5	5	5	5	5	4	5	5	5	1	0	1
Lava Beds	1	3	5	5	4	5	2	4	4	4	4	4	2	4	5	3	4	2	2	2	2	2	3	3	3	3	5	5	5	5	4	5	4	5	5	5	5	5	5	5	5	5	5	5	5	3	1	0	2
Lava Beds	1	4	5	5	5	5	5	5	5	5	5	1	1	1	1	1	1	1	1	1	1	1	1	5	5	5	4	5	5	5	5	5	5	5	5	5	5	5	5	5	5	5	5	5	5	5	2	0	1
Lava Beds	1	4	5	5	5	5	5	5	5	5	5	5	3	5	5	3	5	5	3	5	5	3	5	5	3	5	5	4	5	5	5	4	5	5	5	4	5	5	5	4	5	5	5	4	5	5	1	0	2
Lava Beds	2	4	5	5	5	5	3	5	5	5	5	1	5	5	5	5	5	1	1	1	1	1	1	1	1	1	4	2	2	2	5	5	5	5	5	5	5	5	5	5	2	2	5	5	2	2	1	0	2
Lava Beds	1	5	5	5	5	5	4	5	4	5	5	5	2	5	5	2	5	5	1	4	5	1	5	5	1	5	4	4	5	2	4	5	5	5	4	5	5	5	5	5	5	3	5	5	5	3	1	0	#NULL!
Lava Beds	1	5	5	5	5	5	5	5	5	5	5	5	5	5	1	3	5	1	3	5	1	1	5	1	2	5	5	5	5	5	5	5	5	5	5	5	5	5	5	5	4	4	5	5	5	5	4	1	1
Lava Beds	2	2	1	1	1	1	2	4	5	5	5	5	5	4	5	5	5	5	1	5	5	1	4	5	1	4	1	1	1	1	3	4	4	3	5	5	4	4	5	5	5	5	5	5	5	5	4	0	1
Lava Beds	2	5	5	5	5	5	5	5	5	5	5	2	4	4	2	3	5	2	1	5	1	1	5	2	3	4	4	3	5	4	4	3	5	5	5	5	5	5	4	5	5	5	4	5	5	5	5	0	#NULL!
Lava Beds	1	4	5	5	5	5	4	5	5	5	5	5	4	4	5	5	5	5	4	5	5	4	5	5	5	5	5	5	5	5	5	5	5	5	5	5	5	5	5	5	5	5	5	5	5	5	3	0	1
Lava Beds	2	4	4	5	5	5	5	5	5	5	5	5	5	5	5	5	5	5	5	5	5	5	5	5	5	5	5	5	5	5	5	5	5	5	5	5	5	5	5	5	5	5	5	5	5	5	1	1	2
Lava Beds	1	5	5	5	5	5	4	5	5	5	5	4	1	4	4	2	4	2	2	4	5	2	4	4	2	4	4	4	3	3	4	4	3	3	4	4	3	3	4	4	3	3	4	4	3	3	1	1	2
Lava Beds	1	4	4	5	5	5	4	4	5	5	5	5	4	4	5	4	5	5	1	5	5	1	5	5	1	5	5	5	3	3	5	5	3	3	5	5	3	3	5	5	3	3	5	5	3	3	1	0	1
Lava Beds	1	4	5	5	5	5	5	3	4	3	3	4	2	4	4	2	4	4	2	4	4	2	4	4	2	4	4	4	4	4	5	5	5	5	5	5	5	5	5	5	5	5	5	5	5	5	1	0	2
Lava Beds	1	4	5	5	5	5	4	5	5	5	5	5	4	5	1	1	1	1	1	1	1	1	1	1	1	1	5	5	5	5	5	5	5	5	5	5	5	5	5	5	5	5	5	5	5	5	1	1	1
Lava Beds	1	3	5	5	5	5	5	5	5	5	5	5	5	5	4	4	4	4	4	4	4	4	4	4	4	4	4	4	4	4	4	4	4	4	4	4	4	4	4	4	4	4	4	4	4	4	4	0	2
Lava Beds	1	5	5	5	5	5	5	5	5	5	5	5	4	4	5	4	5	5	1	4	5	1	5	5	1	5	4	4	4	4	5	5	1	1	5	5	1	1	5	5	1	1	5	5	1	1	1	1	1
Lava Beds	1	4	5	5	5	5	4	5	5	5	5	5	2	1	1	2	4	1	1	1	2	2	5	2	1	5	3	4	4	3	5	5	5	5	5	5	5	5	3	4	4	3	4	5	4	3	1	1	2
Lava Beds	1	4	4	5	5	5	4	5	5	5	5	5	3	3	5	3	4	5	3	5	5	2	4	5	3	5	4	3	4	3	5	5	5	5	5	5	5	5	5	4	4	4	5	4	4	4	1	1	#NULL!
Lava Beds	1	4	5	5	5	5	4	3	3	3	3	3	1	2	1	1	1	1	1	1	1	1	1	1	1	1	4	3	2	2	3	5	2	2	5	5	1	1	5	5	1	1	5	5	1	1	1	1	2
Lava Beds	1	5	5	5	5	5	5	5	5	5	5	3	4	5	1	4	5	2	4	5	1	4	5	1	4	5	5	5	5	5	5	5	5	5	5	5	5	5	5	5	5	5	5	5	5	5	2	1	1
Lava Beds	1	5	4	5	5	5	4	4	5	4	4	3	3	4	4	3	4	4	2	4	4	2	4	4	2	4	5	5	5	5	5	5	5	5	5	5	5	5	5	5	5	5	5	5	5	5	1	1	2
Lava Beds	1	4	4	5	5	5	3	4	5	5	5	3	4	4	3	2	4	1	1	4	3	1	5	3	1	5	3	4	4	4	4	5	4	4	5	5	5	5	5	5	5	5	5	5	5	5	2	0	2
Lava Beds	1	4	5	5	5	5	4	5	5	5	5	5	4	5	5	5	5	5	5	5	5	5	5	5	4	5	4	3	5	4	4	5	5	4	4	5	5	4	4	5	5	4	4	5	5	4	1	0	2
Lava Beds	2	4	5	5	5	5	3	4	4	4	4	5	5	5	5	3	5	5	2	4	5	2	4	5	2	5	5	5	4	4	5	5	5	5	5	5	5	5	5	5	5	5	5	5	5	5	1	0	1
Lava Beds	1	5	5	5	5	5	5	5	5	5	5	1	3	5	1	3	5	1	3	5	1	3	5	1	3	5	5	5	5	5	5	5	5	5	5	5	5	5	5	5	5	5	5	5	5	5	3	1	#NULL!
Lava Beds	1	4	4	5	5	5	4	2	5	5	5	5	4	5	4	4	5	5	3	5	5	3	5	5	3	5	5	5	5	5	4	5	5	5	5	5	5	5	5	5	5	5	5	5	5	5	3	0	2
Lava Beds	2	4	5	5	5	4	4	4	5	4	4	4	3	5	1	2	2	1	2	5	1	1	5	1	1	3	4	4	4	3	4	5	4	4	5	5	4	3	4	5	4	4	4	5	4	4	1	1	2
Lava Beds	1	4	4	4	4	4	4	4	4	4	4	4	3	3	4	4	3	4	2	4	4	4	4	4	4	4	4	4	4	3	4	4	4	4	4	4	4	4	4	4	4	4	4	4	4	3	5	0	1
Lava Beds	0	3	5	5	4	3	4	4	4	4	2	5	5	5	4	4	4	4	4	4	4	4	4	4	3	4	4	4	4	4	5	5	5	5	5	5	5	5	5	5	5	5	4	4	4	4	1	0	1
Lava Beds	2	2	5	5	5	5	4	5	5	5	5	4	4	5	3	3	3	4	2	5	5	2	5	5	2	5	4	4	4	4	4	4	4	4	4	4	2	2	5	5	3	3	5	5	3	3	1	0	2
Lava Beds	1	4	5	5	5	5	3	5	5	5	5	5	5	5	2	4	5	5	5	5	5	5	5	5	5	5	3	3	3	3	3	3	3	3	5	5	5	5	5	5	5	5	5	5	5	5	1	1	1
Lava Beds	1	4	5	5	5	4	3	4	4	4	4	3	3	4	4	3	4	3	3	5	3	3	5	2	2	5	4	4	4	4	4	4	4	4	4	4	4	4	4	4	4	4	4	4	4	4	2	0	1
Lava Beds	1	5	5	5	5	5	5	5	5	5	5	4	3	4	4	4	4	4	3	4	4	4	4	4	4	4	5	4	3	3	5	4	3	3	5	4	3	3	5	4	3	3	5	4	4	4	5	1	1
Lava Beds	1	5	5	5	5	5	5	5	5	5	5	5	4	4	5	4	5	5	1	5	5	1	5	5	1	5	5	4	5	3	5	5	3	3	5	5	3	3	5	5	3	3	5	5	3	3	3	1	1
Lava Beds	1	3	5	5	5	5	4	5	5	5	5	5	3	4	5	5	5	4	2	4	4	2	4	4	2	4	4	3	3	4	4	2	3	4	4	2	3	4	3	2	3	4	2	3	3	4	1	0	1
Lava Beds	1	4	4	5	3	3	4	4	4	4	4	4	3	4	4	2	2	4	2	4	4	2	4	4	2	4	3	3	3	3	3	3	3	3	4	4	4	4	4	4	4	4	4	4	4	4	2	0	1
Lava Beds	1	4	4	5	4	2	5	4	5	4	2	4	4	4	2	4	4	2	3	4	2	3	4	3	3	4	4	4	3	3	5	4	3	3	5	5	3	3	4	4	3	3	3	3	3	3	4	1	2
Lava Beds	1	5	5	5	5	4	4	5	5	5	2	5	3	4	5	3	5	5	1	5	5	1	5	5	1	5	5	3	3	3	5	4	3	3	5	4	3	3	5	4	3	3	5	4	3	3	1	0	1
Lava Beds	1	4	5	4	4	4	4	5	4	5	4	3	2	3	2	2	2	2	3	2	2	2	3	4	3	2	4	4	3	4	4	5	4	4	4	5	4	4	4	5	4	4	5	5	4	4	2	0	2
Lava Beds	1	5	5	5	5	5	5	5	5	5	5	5	1	4	5	1	5	5	1	5	5	1	5	5	1	5	5	5	5	5	5	5	5	5	5	5	5	5	5	5	5	5	5	5	5	5	3	1	2
Lava Beds	1	4	5	5	5	5	1	1	1	1	1	5	2	4	5	2	5	5	2	5	5	2	5	5	2	5	5	5	5	5	5	5	5	5	5	5	5	5	5	5	5	5	5	5	5	5	1	0	1
Lava Beds	1	5	5	5	5	5	5	5	5	5	5	5	5	5	5	5	5	5	5	5	5	5	5	5	5	5	5	5	5	5	5	5	5	5	5	5	5	5	5	5	5	5	5	5	5	5	5	1	2
Lava Beds	1	4	4	4	4	4	4	4	4	4	4	4	4	4	4	4	4	4	4	4	4	4	4	2	4	4	4	4	4	3	4	4	3	3	3	3	4	3	4	4	4	3	4	4	4	3	1	0	2
Lava Beds	2	4	4	4	4	4	4	4	4	4	4	3	3	3	5	4	5	4	5	5	4	5	5	5	4	5	4	3	3	3	5	3	3	3	4	3	3	3	5	4	5	5	4	4	4	4	5	0	2
Lava Beds	1	3	5	5	5	5	3	5	5	5	5	4	3	3	5	5	5	5	5	5	5	5	5	5	5	5	4	4	3	3	5	5	5	5	5	5	5	5	5	5	5	5	5	5	5	5	2	0	2
Lava Beds	1	4	5	5	5	5	4	5	5	5	5	3	3	4	5	2	5	5	3	5	5	3	5	4	3	5	5	5	4	4	5	5	4	4	5	5	4	4	5	5	4	4	5	5	4	4	3	0	1
Lava Beds	1	4	5	5	5	5	4	3	4	3	3	2	4	4	2	4	4	1	1	1	1	1	1	1	1	1	4	4	4	4	4	4	4	4	4	4	4	4	4	4	4	4	4	4	4	4	3	1	1
Lava Beds	1	4	4	4	4	4	4	4	4	4	4	4	4	4	1	4	4	1	2	4	1	2	4	1	2	4	4	5	5	5	3	4	4	5	3	5	4	4	3	4	4	4	3	4	4	4	3	1	1
Lava Beds	2	4	5	5	5	5	4	5	5	5	5	4	4	4	4	4	5	1	1	4	2	2	5	2	3	4	4	4	3	3	4	4	2	2	4	4	4	2	4	4	4	4	4	4	4	4	2	0	1
Lava Beds	2	5	5	5	5	5	5	5	5	5	5	4	4	5	2	2	5	1	1	2	2	2	2	2	2	2	4	4	4	4	4	4	4	4	3	3	3	3	3	3	3	3	3	3	3	3	2	1	#NULL!
Lava Beds	1	4	5	5	5	4	4	5	5	5	4	3	4	4	3	4	4	2	2	4	2	4	5	2	4	5	5	4	3	3	5	5	4	4	5	5	4	5	5	5	4	4	5	5	4	5	2	1	1
Lava Beds	1	4	5	5	5	5	4	5	5	5	5	2	4	4	3	1	5	1	1	4	1	1	4	1	1	4	4	4	3	1	5	5	5	5	5	5	5	5	5	5	5	5	5	5	5	5	2	1	2
Lava Beds	1	4	5	5	5	5	3	4	3	3	3	5	3	4	5	3	5	5	3	5	3	3	3	2	3	3	4	4	4	4	4	5	4	4	5	5	5	5	4	4	4	4	4	4	4	4	1	1	1
Lava Beds	1	4	5	5	4	4	4	3	5	3	2	4	5	5	3	5	5	4	5	5	3	5	5	2	5	5	5	5	5	5	4	4	4	4	5	5	5	5	4	4	4	4	4	4	4	4	1	1	2
Lava Beds	1	3	5	5	5	5	2	4	4	4	4	5	4	4	4	3	5	5	5	5	5	5	5	5	5	5	2	4	5	4	5	5	5	1	5	5	5	5	5	5	3	3	5	5	3	3	1	1	1
Lava Beds	1	3	5	5	5	5	3	4	5	3	3	4	4	4	4	4	4	4	4	4	4	4	4	4	4	5	4	4	4	4	4	4	4	4	4	4	4	4	4	4	4	4	4	4	4	4	2	1	2
Lava Beds	1	5	5	5	5	5	5	5	5	5	5	5	5	5	5	5	5	5	5	5	5	5	5	5	5	5	4	4	3	3	5	5	3	3	3	3	3	3	4	4	3	3	4	4	3	3	3	1	1
Lava Beds	1	4	4	4	4	4	4	2	2	3	3	4	4	4	2	2	2	4	4	4	4	4	4	4	4	4	4	4	4	4	4	4	4	4	2	3	4	4	4	5	3	4	2	3	4	3	4	0	2
Lava Beds	1	4	5	5	5	5	4	4	5	5	5	1	1	2	1	1	4	1	1	4	1	1	5	1	1	4	4	4	4	4	4	4	4	4	5	5	5	5	5	5	5	5	5	5	5	5	1	1	1
Lava Beds	1	3	5	5	5	5	5	4	4	3	3	4	4	4	2	2	4	2	2	4	2	2	4	2	2	4	4	4	5	3	4	5	5	5	4	5	5	5	5	5	5	5	5	5	5	5	1	1	2
Lava Beds	2	3	5	5	5	5	5	5	5	5	5	5	5	5	5	5	5	5	2	5	5	5	5	5	5	5	4	4	4	4	5	5	5	5	5	5	5	5	5	5	5	5	5	5	5	5	3	1	2
Lava Beds	1	3	3	3	3	3	3	4	4	5	5	3	3	3	3	3	3	5	5	5	5	5	5	5	3	5	3	3	3	3	5	5	5	5	5	5	5	5	5	5	5	5	5	5	5	5	1	0	2
Lava Beds	1	5	5	5	5	5	5	5	5	5	5	4	5	5	4	4	5	1	1	5	1	1	5	1	1	4	5	5	5	5	5	5	5	5	5	5	5	5	5	5	5	5	5	5	5	5	1	1	1
Lava Beds	1	4	5	5	5	5	4	5	5	5	5	5	3	4	1	1	4	5	1	4	5	1	4	5	1	4	4	4	4	4	4	4	4	4	4	4	4	4	4	4	4	4	4	4	4	4	1	0	1
Lava Beds	2	4	5	5	5	4	4	5	5	3	3	4	2	4	5	1	4	5	1	4	4	1	4	5	1	4	5	5	5	5	5	5	5	5	5	5	5	5	5	5	5	5	5	5	5	5	2	1	2
Lava Beds	1	4	4	5	5	5	3	4	5	5	5	5	3	4	2	3	4	2	3	4	2	3	4	2	3	4	5	3	3	3	5	3	4	3	5	4	3	3	5	4	3	3	5	4	3	3	2	1	2
Lava Beds	0	5	5	5	5	5	5	5	5	5	5	4	1	4	1	1	5	1	1	1	1	1	1	1	1	1	4	4	4	4	5	5	1	1	5	5	5	5	5	5	1	1	5	5	1	1	5	0	2
Lava Beds	1	4	5	5	5	5	3	5	4	4	4	5	4	4	2	4	4	2	2	4	2	2	3	2	2	3	4	3	5	3	4	5	4	4	4	5	4	4	4	5	4	4	4	5	4	4	1	0	2
Lava Beds	1	5	5	5	5	5	5	5	5	5	5	5	5	5	5	5	5	5	5	5	5	5	5	5	5	5	4	5	4	4	5	5	5	5	5	5	5	5	5	5	5	5	5	5	5	5	2	0	1
Lava Beds	1	4	5	5	5	5	4	4	4	4	4	4	3	4	2	2	4	3	4	4	2	2	4	2	2	2	4	5	5	5	4	5	5	5	4	5	5	5	5	5	5	5	5	4	5	5	1	0	1
Lava Beds	2	5	5	5	5	5	5	5	5	5	5	4	4	4	5	5	5	5	5	5	5	5	5	5	5	5	5	5	3	3	5	5	3	3	5	5	3	3	5	5	3	3	5	5	3	3	1	0	1
Lava Beds	1	5	5	5	5	5	5	5	5	5	5	5	3	4	5	5	5	5	5	5	5	5	5	5	5	5	5	5	5	5	5	5	5	5	5	5	5	5	5	5	5	5	5	5	5	5	1	1	1
Lava Beds	2	5	5	5	5	5	5	5	5	5	5	5	4	4	4	2	5	4	4	4	1	1	4	1	1	1	5	5	5	5	5	5	5	5	5	5	5	5	5	5	5	5	5	5	5	5	1	1	2
Lava Beds	1	4	5	5	5	5	4	5	5	5	5	4	4	4	4	2	5	4	2	4	4	3	5	3	3	5	4	4	4	4	4	4	4	4	4	4	4	4	4	4	4	4	4	4	4	4	1	1	1
Mammoth Cave	2	4	4	5	5	5	4	3	4	3	3	4	3	4	3	3	3	4	3	4	4	3	4	3	3	3	3	4	3	3	3	3	3	3	4	4	4	4	3	3	3	3	3	3	3	3	1	0	2
Mammoth Cave	1	3	3	5	4	5	3	4	5	4	4	5	5	5	3	5	5	2	2	2	4	4	4	5	3	5	5	4	5	5	5	5	5	5	5	5	5	5	4	4	5	5	3	4	4	4	1	0	2
Mammoth Cave	1	5	5	5	5	5	5	5	5	5	5	5	5	5	5	5	5	3	3	3	3	3	3	3	3	3	5	5	5	5	5	5	5	5	5	5	5	5	5	5	5	5	5	5	5	5	3	0	1
Mammoth Cave	1	5	4	5	5	5	5	3	5	3	3	3	3	5	2	1	5	2	1	5	1	1	5	1	1	5	5	5	5	5	5	5	5	5	5	5	5	5	5	5	5	5	5	5	5	5	1	0	1
Mammoth Cave	1	4	4	4	3	4	3	3	3	3	3	3	3	3	3	3	3	4	4	4	3	3	3	3	4	3	3	3	3	3	3	3	3	3	3	3	3	3	3	3	3	3	3	3	3	3	2	1	1
Mammoth Cave	1	3	4	5	5	5	3	5	5	5	4	3	4	5	4	4	5	1	1	1	1	1	1	1	1	1	5	4	5	5	5	4	5	5	5	5	5	5	5	5	5	5	5	5	5	5	1	1	1
Mammoth Cave	1	2	5	5	5	5	3	4	4	4	4	4	1	4	2	4	5	5	1	5	5	1	5	5	1	5	4	4	4	4	4	4	4	4	4	4	4	4	4	4	4	4	4	4	4	4	1	0	1
Mammoth Cave	1	5	5	5	5	5	5	5	5	5	5	5	5	5	5	5	5	5	5	5	5	5	5	5	5	5	5	5	5	5	4	4	4	4	4	4	4	4	4	4	4	4	4	4	4	4	2	0	1
Mammoth Cave	1	4	5	5	5	5	5	5	5	5	5	5	4	4	5	5	5	5	4	5	5	3	5	5	3	5	5	5	5	5	5	5	5	5	5	5	5	5	5	5	5	5	5	5	5	5	1	1	2
Mammoth Cave	2	4	5	5	3	4	4	4	4	3	4	5	3	3	5	3	3	5	3	3	5	3	3	5	3	3	4	4	4	3	4	4	3	3	4	4	3	3	4	4	3	3	4	4	3	3	5	1	#NULL!
Mammoth Cave	1	5	5	5	5	5	4	4	5	5	5	5	3	3	5	4	4	5	5	5	2	2	2	3	3	3	5	5	5	3	5	5	5	4	5	5	5	5	5	5	5	5	5	5	5	5	5	0	2
Mammoth Cave	1	3	4	5	5	5	4	4	4	4	4	3	4	4	4	4	4	4	4	4	4	4	4	4	4	4	3	4	4	4	3	4	4	4	4	4	4	4	4	5	4	4	4	5	4	4	1	0	1
Mammoth Cave	2	4	4	4	5	5	4	3	4	4	4	4	4	4	4	4	4	4	4	4	4	2	4	4	2	4	4	5	5	5	4	5	5	5	4	5	5	5	4	5	5	5	4	5	5	5	2	0	2
Mammoth Cave	1	4	4	5	3	4	3	4	5	4	5	3	4	4	5	4	5	5	5	5	5	4	5	5	5	5	4	3	3	2	3	5	5	5	4	5	5	5	4	5	5	5	5	5	5	5	2	1	1
Mammoth Cave	1	4	5	5	5	4	4	5	5	5	5	4	4	3	3	3	3	4	4	3	4	4	4	4	4	4	4	4	4	4	4	4	4	4	4	5	4	4	5	4	4	3	4	5	3	3	2	0	2
Mammoth Cave	1	5	5	5	5	5	5	5	5	4	5	4	4	4	1	3	4	1	3	4	1	3	4	1	3	4	5	5	4	3	5	5	4	3	5	5	5	5	5	5	4	4	5	5	4	4	1	1	1
Mammoth Cave	2	5	5	5	5	5	4	5	5	4	4	5	5	5	2	4	5	1	1	4	1	1	1	1	1	1	4	5	5	2	5	5	5	5	3	5	3	3	5	5	5	5	5	5	5	5	2	1	1
Mammoth Cave	2	4	5	5	5	5	4	4	4	4	4	5	5	5	4	4	4	1	1	1	1	1	1	1	1	1	5	5	5	5	5	5	5	5	5	5	5	5	5	5	5	5	5	5	5	5	1	0	1
Mammoth Cave	1	3	4	5	5	5	4	4	5	5	5	5	4	4	5	4	4	5	5	5	5	5	5	5	5	5	4	4	4	4	4	4	4	4	4	4	4	4	4	4	4	4	4	4	4	4	4	1	1
Mammoth Cave	2	4	5	5	5	5	4	4	4	4	4	5	4	4	2	2	5	1	1	5	5	1	5	1	1	5	4	4	4	4	4	5	4	4	5	5	5	5	5	5	5	5	5	5	5	5	2	1	2
Mammoth Cave	1	3	5	5	5	5	3	5	5	5	5	5	5	5	5	5	5	5	5	5	5	5	5	5	5	5	3	4	4	4	5	5	5	5	5	5	5	5	5	5	5	5	5	5	5	5	2	1	1
Mammoth Cave	1	4	4	5	5	2	4	4	5	5	2	5	3	5	5	3	5	5	3	5	5	3	5	3	3	3	5	5	5	5	5	5	5	5	5	5	5	5	5	5	5	5	5	5	5	5	1	1	1
Mammoth Cave	2	5	5	5	5	5	5	5	5	5	5	5	4	5	2	4	5	1	1	4	1	3	5	1	3	5	5	5	4	3	5	5	4	4	5	5	5	5	5	5	5	5	5	5	5	5	2	0	1
Mammoth Cave	1	4	5	5	5	4	4	5	5	5	3	4	4	4	2	4	4	2	4	4	2	4	4	2	4	4	4	4	4	4	4	4	4	4	4	4	4	4	4	4	4	4	4	4	4	4	1	0	1
Mammoth Cave	1	4	5	5	5	5	3	3	3	3	4	5	4	4	2	2	2	2	2	2	2	2	2	2	2	2	4	4	4	4	5	5	5	5	5	5	5	5	5	5	5	5	5	5	5	5	3	0	1
Mammoth Cave	1	5	5	5	5	5	5	4	5	5	5	4	4	4	4	4	4	4	4	4	4	4	4	4	4	4	4	4	4	4	4	4	4	4	4	4	4	4	4	4	4	4	4	4	4	4	2	1	2
Mammoth Cave	1	3	5	5	5	2	3	5	5	4	4	3	5	5	3	4	5	4	2	4	2	2	4	2	4	4	4	4	4	4	4	5	5	5	5	5	5	5	5	5	5	5	5	5	5	5	1	0	1
Mammoth Cave	1	5	5	5	5	5	4	2	5	5	2	5	5	5	5	5	5	5	5	5	5	5	5	4	4	4	5	5	5	5	5	5	5	5	5	5	5	5	5	5	5	5	5	5	5	5	4	1	2
Mammoth Cave	1	4	5	5	5	5	5	5	5	5	5	5	5	5	5	5	5	5	5	5	5	5	5	5	5	5	5	5	5	5	5	5	5	5	5	5	5	5	5	5	5	5	5	5	5	5	1	1	1
Mammoth Cave	1	4	5	5	5	4	5	5	5	5	4	5	5	5	5	5	5	5	5	5	5	5	5	1	5	5	5	5	5	5	5	5	5	5	5	5	5	5	5	5	5	5	5	5	5	5	4	1	2
Mammoth Cave	1	2	4	5	4	4	4	4	5	5	4	4	4	4	4	4	5	4	4	4	4	4	4	4	4	4	4	5	4	4	4	5	5	5	4	5	5	4	4	5	4	4	4	5	4	4	2	1	2
Mammoth Cave	1	3	5	5	5	5	4	5	5	5	5	4	4	4	3	3	3	3	3	3	3	3	3	2	4	4	4	4	4	4	4	4	4	4	3	3	3	3	4	4	4	4	4	4	4	4	1	1	1
Mammoth Cave	1	5	5	5	5	5	5	5	5	5	5	5	4	4	5	4	5	5	1	5	5	5	5	5	5	5	4	4	3	3	5	5	3	3	5	5	3	3	5	5	3	3	5	5	3	3	1	1	1
Mammoth Cave	2	3	5	5	5	5	4	3	3	5	5	4	4	4	2	4	4	1	2	4	1	1	4	1	2	4	4	4	4	4	4	4	3	3	4	4	3	3	4	4	3	3	4	4	3	3	2	1	1
Mammoth Cave	1	4	5	5	5	5	4	5	5	5	5	5	5	5	5	4	5	5	2	5	4	1	5	4	1	5	3	4	4	2	5	5	4	4	5	5	4	4	5	5	4	4	5	5	4	4	1	1	1
Mammoth Cave	1	4	4	5	4	4	4	4	5	4	3	3	2	4	2	4	4	3	2	4	3	3	3	3	3	3	4	3	3	2	4	4	3	2	5	5	5	5	4	4	3	3	4	4	3	3	1	1	2
Mammoth Cave	1	4	4	5	5	5	5	3	5	5	5	4	3	3	3	3	4	3	3	4	3	3	4	3	3	4	4	4	4	4	4	5	3	3	5	5	3	3	5	5	3	3	5	5	3	3	1	0	2
Mammoth Cave	1	5	5	5	5	4	5	5	5	5	4	4	4	4	4	4	4	4	5	5	4	4	4	4	4	5	4	4	4	2	4	4	4	4	4	4	4	4	4	4	4	4	4	4	4	4	4	0	1
Mammoth Cave	1	4	4	5	4	4	4	4	5	4	4	2	2	3	2	2	2	1	1	1	1	1	1	1	1	1	4	5	4	4	4	5	4	4	4	5	5	5	5	5	5	5	5	5	5	5	2	0	1
Mammoth Cave	1	4	5	5	4	3	4	4	4	4	3	4	4	4	4	4	4	5	2	4	3	3	4	3	3	4	4	3	3	3	4	3	3	3	4	4	3	3	4	4	3	3	4	4	3	3	2	0	2
Mammoth Cave	1	4	5	5	5	5	4	5	5	5	5	5	3	5	1	2	5	1	2	5	5	1	1	3	3	5	5	5	5	5	5	5	5	5	5	5	5	5	5	5	5	5	5	5	5	5	2	0	2
Mammoth Cave	2	5	5	5	5	5	5	5	5	5	5	5	5	5	5	3	5	3	1	5	5	1	5	5	2	5	5	5	3	2	5	5	5	5	5	5	5	5	5	5	5	5	5	5	5	5	1	1	2
Mammoth Cave	1	3	5	5	5	5	4	5	5	5	5	5	1	5	1	1	5	1	1	5	1	1	5	1	1	5	5	5	5	3	5	5	5	3	5	5	5	3	5	5	5	3	5	5	5	3	4	0	2
Mammoth Cave	1	5	5	5	5	5	5	5	5	5	5	5	4	4	5	4	5	4	4	4	5	5	5	5	5	5	5	5	4	4	5	5	5	5	5	5	5	5	5	5	5	5	5	5	5	5	3	0	1
Mammoth Cave	1	3	5	5	5	5	5	5	5	5	5	5	5	5	5	5	5	5	5	5	5	5	5	5	5	5	5	5	5	5	5	5	5	5	5	5	5	5	5	5	5	5	5	5	5	5	1	0	2
Mammoth Cave	2	5	5	5	5	5	5	5	5	5	5	5	5	5	5	5	5	5	5	5	5	5	5	4	4	4	3	3	3	3	3	3	3	3	3	3	3	3	3	3	3	3	3	3	3	3	3	0	1
Mammoth Cave	2	4	4	5	4	4	4	4	4	4	4	4	4	4	4	4	4	4	4	4	4	4	4	3	3	3	5	5	2	2	5	5	4	4	5	5	5	5	5	5	5	5	5	5	5	5	1	0	2
Mammoth Cave	1	5	5	5	5	5	3	3	5	4	4	3	3	3	4	4	4	2	2	2	3	3	3	3	3	3	4	4	4	4	4	4	4	4	4	4	4	4	4	4	4	4	4	4	4	4	2	0	2
Mammoth Cave	1	3	4	5	5	4	3	4	5	4	4	4	4	5	4	4	5	2	2	4	4	3	4	4	3	4	4	4	4	4	4	5	4	4	5	5	5	5	4	5	4	4	4	5	4	4	2	0	1
Mammoth Cave	1	4	4	4	4	4	4	4	4	4	4	3	2	4	2	2	4	2	2	4	2	2	4	2	2	4	4	4	4	4	4	4	4	4	4	4	4	4	4	4	4	4	4	4	4	4	1	0	2
Mammoth Cave	2	2	2	5	5	5	3	3	3	3	3	5	5	5	5	5	5	5	5	5	5	5	5	5	5	5	1	4	4	4	2	4	4	4	2	5	5	5	5	5	5	5	5	5	5	5	2	1	2
Mammoth Cave	1	4	4	4	4	4	4	4	4	4	4	4	4	4	4	4	4	4	4	4	4	4	4	4	4	4	3	3	3	3	3	3	3	3	4	4	4	4	4	4	4	4	4	4	4	4	1	1	1
Mammoth Cave	2	5	5	5	5	5	5	5	5	5	5	3	4	5	1	3	4	1	3	5	1	3	5	1	3	5	5	5	5	5	5	5	5	5	5	5	5	5	5	5	5	5	5	5	5	5	1	0	1
Mammoth Cave	2	5	5	5	5	5	4	4	5	5	4	5	3	4	4	3	5	4	3	5	4	3	5	4	3	5	5	4	3	3	4	4	3	4	5	5	4	4	5	5	3	3	5	5	3	3	1	1	1
Mammoth Cave	2	5	5	5	5	5	5	5	5	5	5	5	1	5	5	5	5	5	5	5	5	5	5	5	5	5	3	5	5	5	5	5	5	5	3	5	5	5	3	5	5	5	5	5	5	5	5	1	2
Mammoth Cave	1	4	4	5	5	5	5	4	5	5	5	5	2	5	3	2	5	1	2	5	1	2	4	1	2	4	3	4	3	2	4	4	4	3	4	5	4	3	4	5	4	3	4	5	4	3	1	0	1
Mammoth Cave	2	5	5	5	4	4	4	5	4	4	4	3	4	4	4	4	4	4	4	5	4	4	5	5	5	5	5	4	4	4	5	4	3	3	5	5	4	4	4	4	4	4	4	4	3	3	3	0	1
Mammoth Cave	2	5	5	5	5	5	5	4	5	4	4	5	4	5	2	3	5	1	1	5	1	1	5	1	1	5	4	4	4	3	4	4	3	3	5	5	5	5	5	5	5	5	5	5	5	5	1	0	2
Mammoth Cave	2	3	5	5	5	5	3	5	5	5	5	3	3	3	3	3	3	3	3	3	3	3	3	3	3	3	4	4	4	3	4	5	5	4	4	5	5	4	4	5	5	4	4	5	5	4	2	1	2
Mammoth Cave	2	4	4	5	5	5	5	5	5	5	5	5	5	5	5	5	5	5	5	5	5	5	5	2	2	2	3	3	3	3	3	4	4	4	3	3	3	3	3	3	3	3	3	3	3	3	5	1	1
Mammoth Cave	2	1	1	1	1	3	5	5	5	5	4	1	1	1	1	1	1	1	1	1	1	1	1	2	2	2	1	1	1	1	1	1	1	1	1	1	1	1	1	1	1	1	5	5	5	5	2	0	1
Mammoth Cave	2	1	1	1	3	4	3	2	2	2	2	1	2	3	1	2	3	1	2	3	3	2	2	3	3	3	1	1	1	1	5	5	5	5	1	1	1	1	1	1	1	1	1	1	1	1	1	0	1
Mammoth Cave	2	4	4	4	4	4	3	3	3	3	3	4	4	4	4	4	4	4	4	4	4	4	4	4	4	4	4	4	4	4	4	4	4	4	3	4	3	4	4	4	4	4	4	3	3	3	3	0	1
Mammoth Cave	2	5	5	5	5	5	4	4	4	4	4	4	4	5	2	4	4	4	4	4	4	4	4	4	4	4	3	1	2	2	4	4	4	4	5	5	5	5	4	4	4	4	4	4	4	4	3	0	1
Mammoth Cave	1	4	5	5	5	5	4	5	5	5	5	2	5	3	2	5	5	2	5	5	2	4	5	3	3	5	5	5	5	5	5	5	5	5	5	5	5	5	5	5	5	5	5	5	5	5	4	0	1
Mammoth Cave	2	4	5	5	4	4	4	5	5	5	4	4	5	5	4	5	5	5	4	4	5	4	4	5	4	4	4	4	5	4	5	5	5	5	5	5	5	5	5	5	5	5	4	4	4	4	1	1	#NULL!
Mammoth Cave	1	4	4	5	4	4	5	4	5	4	2	5	4	5	2	4	4	2	4	4	2	4	2	5	4	2	4	4	3	3	4	4	3	3	5	4	3	3	4	4	3	3	4	4	3	3	2	1	2
Mammoth Cave	1	4	4	4	4	4	4	4	4	4	4	3	4	4	4	4	4	2	3	4	2	3	4	3	3	4	4	4	4	4	4	4	4	4	4	5	4	4	4	4	4	4	4	4	4	4	2	1	1
Mammoth Cave	1	4	5	5	5	5	5	5	5	5	5	5	4	4	5	3	5	3	3	5	5	5	5	5	3	5	5	5	5	5	5	5	3	3	5	5	3	3	5	5	3	3	5	5	3	3	1	1	1
Mammoth Cave	2	4	5	5	5	5	5	5	5	5	5	5	5	5	5	5	5	5	5	5	5	5	5	5	5	5	4	4	4	3	5	5	3	3	4	4	3	3	4	4	3	3	4	4	3	3	2	0	1
Mammoth Cave	1	4	5	4	4	4	4	5	4	4	4	3	4	4	4	3	4	4	3	4	4	3	4	2	3	3	5	4	4	4	4	4	3	4	3	4	4	4	2	2	3	2	2	2	3	2	5	0	2
Mammoth Cave	2	4	4	4	4	4	4	4	4	4	4	4	4	4	4	4	4	4	4	4	4	4	4	4	4	4	4	4	3	3	4	4	3	3	4	4	3	3	4	4	3	3	4	4	3	3	1	0	1
Mammoth Cave	2	3	3	5	5	5	3	3	4	4	4	4	4	4	4	4	4	4	4	4	4	4	4	4	4	4	4	4	4	4	4	4	4	4	4	4	4	4	4	4	4	4	4	4	4	4	2	0	2
Mammoth Cave	2	3	5	5	5	5	4	5	5	5	5	5	4	5	1	1	1	1	1	1	4	4	4	5	4	4	5	4	3	3	5	5	5	5	5	5	5	5	4	4	3	3	4	4	3	3	1	0	2
Mammoth Cave	2	4	5	5	5	5	3	5	5	5	5	2	2	4	2	2	5	2	2	5	2	2	5	2	2	5	2	2	2	2	5	5	2	2	5	5	3	3	5	5	3	3	5	5	3	3	1	0	1
Mammoth Cave	1	5	5	5	5	5	5	5	5	5	5	3	3	3	3	3	3	3	3	3	3	3	3	3	3	3	5	5	5	5	5	5	5	5	5	5	5	5	5	5	5	5	5	5	5	5	1	1	1
Mammoth Cave	1	4	4	5	5	5	4	4	5	5	5	3	4	4	2	4	4	1	1	1	1	1	1	2	2	2	4	4	4	4	5	5	5	5	5	5	5	5	5	5	5	5	5	5	5	5	1	0	1
Mammoth Cave	1	5	5	5	5	5	5	5	5	5	5	5	5	5	5	5	5	5	5	5	5	5	5	5	5	5	3	3	3	3	5	5	5	5	5	3	3	3	5	3	3	3	5	3	3	3	1	1	1
Mammoth Cave	1	4	5	5	5	4	5	5	5	5	4	5	4	5	5	5	5	5	5	5	5	5	5	5	5	5	5	5	5	5	5	5	5	5	5	5	5	5	5	5	5	5	5	5	5	5	1	1	2
Mammoth Cave	1	3	5	5	5	5	4	5	5	5	5	4	4	5	5	2	5	5	5	5	5	4	5	5	1	5	5	5	5	5	4	5	5	5	4	5	5	5	4	5	5	5	4	5	5	5	1	0	1
Mammoth Cave	1	4	4	5	5	5	4	5	5	5	5	5	5	5	5	5	5	5	1	5	5	1	5	5	1	5	3	5	5	5	5	5	5	5	5	5	5	5	5	5	5	5	5	5	5	5	1	0	2
Mammoth Cave	1	4	5	5	5	5	4	4	4	4	4	4	2	3	2	2	4	3	2	4	3	2	4	3	2	4	4	4	4	2	4	5	3	3	4	5	3	3	4	5	3	3	4	4	3	3	1	1	1
Mammoth Cave	1	5	5	5	5	5	4	5	5	5	5	5	4	4	5	4	4	5	4	4	5	4	4	5	4	4	4	4	4	4	4	4	4	4	4	4	4	4	4	4	4	4	4	4	4	4	5	1	1
Mammoth Cave	1	5	5	5	5	5	5	5	5	5	5	5	5	5	5	5	5	5	3	4	5	3	4	2	3	4	5	5	5	5	4	5	5	4	5	5	5	5	4	5	5	2	4	5	5	5	1	0	1
Mammoth Cave	1	5	5	5	5	5	5	5	5	5	5	5	1	5	5	1	5	5	1	5	5	1	5	1	1	5	5	5	5	5	5	5	5	5	5	5	5	5	5	5	5	5	5	5	5	5	2	1	1
Mammoth Cave	2	4	5	5	5	5	4	4	5	5	5	4	4	4	4	4	4	4	1	1	2	1	3	1	1	3	4	4	5	4	4	5	5	5	4	5	5	5	4	5	5	5	4	5	5	5	2	0	2
Mammoth Cave	2	5	5	5	5	5	4	5	5	5	5	4	4	4	4	4	4	4	4	4	4	4	4	4	4	4	5	5	4	3	5	5	4	3	5	5	4	3	5	5	4	3	5	5	4	3	2	1	1
Mammoth Cave	2	5	5	5	5	5	5	5	5	5	5	5	5	5	1	1	1	1	1	1	1	1	1	1	1	1	5	5	5	5	5	5	5	5	5	5	5	5	5	5	5	5	5	5	5	5	5	1	2
Mammoth Cave	1	4	5	5	5	5	5	5	5	5	5	5	4	4	1	1	4	1	1	4	1	1	4	1	1	3	4	4	4	4	5	5	5	5	5	5	5	5	5	5	5	5	5	5	5	5	1	0	2
Mammoth Cave	1	4	5	5	5	5	4	5	5	5	5	3	3	3	5	5	5	1	3	3	3	3	3	5	5	5	5	5	3	3	5	5	5	5	5	5	5	5	5	5	5	5	5	5	5	5	1	0	1
Mammoth Cave	1	4	5	5	5	5	4	5	5	5	5	4	4	3	5	1	3	5	1	3	5	1	3	5	2	3	5	5	3	3	5	5	3	3	5	5	3	3	5	5	3	3	5	5	3	3	1	0	1
Mammoth Cave	1	4	4	5	5	5	3	4	5	4	4	5	5	5	5	2	5	5	1	5	5	1	5	5	1	1	5	3	5	4	5	5	5	5	4	5	5	5	5	5	5	5	5	5	5	5	1	0	2
Mammoth Cave	2	4	5	5	5	5	4	4	4	4	4	4	1	3	4	2	5	3	3	3	3	3	3	3	3	3	3	3	3	3	3	4	3	2	4	3	3	4	2	3	4	2	4	5	2	2	1	0	2
Mammoth Cave	2	5	5	5	5	5	5	5	5	5	5	1	1	5	1	1	5	1	1	5	1	1	5	1	1	5	5	5	5	5	5	5	5	5	5	5	5	5	5	5	5	5	5	5	5	5	5	1	1
Mammoth Cave	2	4	5	4	4	4	3	3	3	3	3	2	2	2	2	2	2	2	2	2	2	2	2	2	2	2	4	3	2	3	4	3	2	5	3	2	3	4	2	3	2	5	2	3	5	1	1	1	2
Mammoth Cave	1	3	5	5	5	5	5	5	5	5	5	5	5	5	2	2	4	2	2	5	2	1	5	2	1	5	5	5	5	3	5	5	4	2	5	5	5	2	5	5	4	2	5	5	5	2	1	0	1
Mammoth Cave	1	4	3	5	5	3	4	2	5	5	3	4	5	5	4	4	4	2	3	4	2	2	5	3	3	3	4	4	4	4	4	4	3	4	5	5	4	5	4	5	4	4	5	5	5	5	2	0	1
Mammoth Cave	1	5	5	5	5	5	5	5	5	5	5	5	4	5	5	1	4	5	1	4	1	1	5	1	1	5	5	5	3	3	5	5	3	3	5	5	3	3	5	5	3	3	5	5	3	3	2	0	1
Mammoth Cave	1	4	5	5	5	5	5	5	5	5	5	5	5	5	5	5	5	5	5	5	5	5	5	5	5	5	5	5	5	5	5	5	5	5	5	5	5	5	5	5	5	5	5	5	5	5	1	1	2
Mammoth Cave	1	5	5	4	4	4	4	4	4	4	4	4	4	4	3	3	3	1	1	1	4	4	4	4	4	4	5	5	5	5	5	5	5	5	5	5	5	5	5	5	5	5	5	5	5	5	1	0	1
Mammoth Cave	1	5	5	5	5	3	5	5	5	5	5	5	5	5	5	5	5	1	1	1	1	1	1	5	5	5	4	4	4	4	5	5	5	5	5	5	5	5	5	5	5	5	5	5	5	5	2	0	2
Mammoth Cave	2	4	4	4	4	4	4	4	4	4	4	4	4	4	2	3	3	2	2	2	2	2	2	2	2	4	4	4	4	4	4	4	4	4	4	4	4	4	4	4	4	4	4	4	4	4	1	0	1
Mammoth Cave	2	5	5	5	5	5	2	3	3	3	3	4	4	4	3	5	4	1	1	1	3	3	3	1	1	1	3	5	5	5	3	5	5	5	4	5	5	5	5	5	5	5	4	5	5	5	1	1	1
Mammoth Cave	2	4	5	2	4	2	2	5	4	3	4	4	4	4	2	4	1	1	2	4	3	4	4	3	2	4	5	5	4	4	4	5	5	5	4	5	5	5	4	4	4	4	4	4	2	2	1	0	1
Mammoth Cave	1	4	5	5	5	5	5	5	5	5	5	4	4	4	5	5	5	5	5	5	5	5	5	5	5	5	5	5	5	5	5	5	5	5	5	5	5	5	5	5	5	5	5	5	5	5	5	1	2
Mammoth Cave	1	4	4	5	5	5	4	4	4	5	5	5	4	4	4	4	5	2	4	5	2	4	5	2	4	5	4	3	4	3	5	5	5	5	5	5	5	5	5	5	5	5	5	5	5	5	1	0	1
Mammoth Cave	1	3	4	5	4	4	3	4	4	3	3	4	4	4	2	2	2	4	4	5	2	2	1	1	1	1	4	5	5	2	5	5	5	3	5	5	5	5	4	5	5	5	5	5	5	5	1	0	2
Mammoth Cave	2	2	4	5	4	3	4	4	4	4	4	4	4	4	4	4	4	1	4	4	1	4	4	1	4	4	4	4	4	4	4	4	4	4	4	4	4	4	4	4	4	4	4	4	4	4	2	1	1
Mammoth Cave	1	4	4	4	4	4	4	4	4	4	4	3	4	4	4	4	4	3	3	3	3	3	3	3	3	3	3	3	3	3	3	3	3	3	3	3	3	3	3	3	3	3	3	3	3	3	3	0	#NULL!
Mammoth Cave	1	4	5	5	4	4	5	5	5	4	4	2	3	3	2	5	5	2	3	3	2	3	3	2	3	3	4	5	3	3	4	5	3	3	5	5	3	3	5	5	3	3	5	5	3	3	2	0	2
Mammoth Cave	1	3	3	5	4	4	3	2	5	4	3	4	3	5	3	3	4	1	1	5	3	1	5	3	3	5	5	5	5	5	5	5	5	5	5	5	5	5	5	5	4	4	5	5	4	4	1	0	1
Mammoth Cave	2	5	4	5	5	5	5	4	4	3	3	4	4	5	4	4	5	4	4	5	4	4	5	4	3	5	4	5	4	3	4	5	4	3	4	5	4	3	4	5	4	3	4	5	4	3	1	1	1
Mammoth Cave	2	4	5	5	4	4	4	4	4	4	4	4	4	5	4	4	3	5	5	5	4	4	4	5	5	5	5	5	5	2	5	5	5	2	5	5	5	2	5	5	4	2	5	5	5	2	1	1	2
Mammoth Cave	1	4	4	4	4	4	4	4	4	4	4	5	4	4	5	4	4	5	4	4	5	4	4	5	4	4	4	4	4	4	4	4	4	4	5	5	5	5	5	5	5	5	5	5	5	5	1	0	1
Mammoth Cave	2	5	5	5	5	5	3	3	3	5	5	5	5	5	2	5	5	1	1	5	1	3	3	1	2	3	3	5	5	1	4	5	5	1	5	5	5	5	5	5	5	1	5	5	5	1	4	1	2
Mammoth Cave	1	5	5	5	5	5	5	5	5	5	5	3	3	3	3	3	3	3	3	3	2	3	4	3	3	3	4	4	4	4	4	4	4	4	5	5	5	5	5	5	5	5	5	5	5	5	1	0	1
Mammoth Cave	2	3	4	5	5	5	4	3	3	3	3	4	3	4	3	3	4	1	3	5	4	4	4	2	3	4	4	4	3	3	4	4	3	3	4	4	3	3	4	4	3	3	4	4	3	3	1	0	1
Mammoth Cave	1	4	5	5	5	5	3	4	4	4	4	5	4	5	5	4	5	5	4	4	5	4	4	5	4	4	4	4	4	4	4	4	4	4	4	4	4	4	4	4	4	4	4	4	4	4	2	0	2
Mammoth Cave	1	4	5	5	5	5	3	3	4	3	3	4	4	4	4	4	4	4	4	4	4	4	4	4	4	4	4	4	4	4	4	4	4	4	4	4	4	4	4	4	4	4	4	4	4	4	2	1	1
Mammoth Cave	2	2	4	4	3	4	3	3	3	3	3	4	4	4	4	4	4	4	4	4	4	4	4	4	4	4	4	4	4	4	4	4	4	4	4	4	4	4	4	4	4	4	4	4	4	4	3	1	2
Mammoth Cave	2	4	5	5	5	5	5	5	5	5	2	1	2	4	1	2	4	1	1	5	1	1	5	1	1	5	4	5	1	1	5	5	1	1	5	5	1	1	5	5	1	1	5	5	1	1	2	0	2
Mammoth Cave	1	5	5	5	5	5	4	4	5	5	5	4	4	4	2	2	4	2	2	2	2	2	2	2	2	2	4	5	4	4	4	5	4	4	4	5	4	4	4	5	4	4	4	5	4	4	1	0	1
Mammoth Cave	2	5	5	5	5	5	5	5	5	5	5	3	4	5	3	3	5	1	3	3	1	3	3	1	3	3	5	5	5	5	5	5	5	5	5	5	5	5	5	5	5	5	5	5	5	5	1	0	1
Mammoth Cave	2	4	5	5	5	5	4	5	5	5	5	2	5	5	2	5	5	2	5	5	5	5	5	5	5	5	5	2	2	2	3	5	2	2	3	5	2	2	5	5	2	2	5	5	2	2	2	1	1
Mammoth Cave	2	5	5	5	5	5	3	3	3	4	4	4	4	4	4	4	4	4	4	4	4	4	4	4	4	4	4	4	4	4	4	4	4	4	4	4	4	4	4	4	4	4	4	4	4	4	1	0	2
Mammoth Cave	1	3	5	5	5	1	3	3	3	3	3	4	3	3	3	3	3	4	4	4	3	3	3	4	4	4	4	4	4	4	4	4	4	4	4	4	4	4	4	4	4	4	1	1	1	1	4	1	1
Mammoth Cave	2	4	5	5	5	5	4	5	5	5	5	1	5	5	1	1	1	1	1	1	1	1	1	1	1	1	1	5	3	3	4	5	4	4	4	5	4	4	5	5	5	5	5	5	5	5	1	1	2
Mammoth Cave	2	4	5	5	5	5	5	3	3	3	3	5	5	5	1	4	5	1	1	4	1	1	4	1	1	4	5	3	3	3	5	5	5	5	5	5	5	5	5	5	5	5	5	5	5	5	1	0	1
Mammoth Cave	1	3	5	5	5	5	4	5	5	5	5	4	4	5	5	3	5	5	3	5	5	3	5	5	3	5	5	5	5	5	5	5	5	5	5	5	5	5	5	5	5	5	5	5	5	5	3	0	2
Mammoth Cave	2	3	5	5	5	5	3	5	5	4	4	5	2	5	4	3	5	2	2	5	2	1	5	2	1	5	4	5	4	3	5	5	4	4	5	5	5	5	5	5	5	5	5	5	5	5	1	0	1
Mammoth Cave	2	4	4	5	4	4	4	4	5	5	5	4	4	4	4	4	4	5	5	5	4	4	4	4	4	4	4	4	4	4	5	5	5	5	4	4	4	4	5	5	5	5	4	4	4	4	2	1	2
Mammoth Cave	1	4	2	5	5	5	4	2	5	5	5	5	4	4	5	4	4	5	4	4	5	4	4	5	4	4	5	5	5	5	4	4	4	4	5	5	5	5	5	5	5	5	5	5	5	5	2	0	1
Mammoth Cave	2	5	5	5	5	5	5	5	5	5	5	5	5	5	5	5	5	5	5	5	5	5	5	5	5	5	5	5	5	5	5	5	5	5	5	5	5	5	5	5	5	5	5	5	5	5	4	1	1
Mammoth Cave	2	4	5	5	5	5	3	5	5	5	5	4	4	4	4	4	4	4	4	4	4	4	4	4	4	4	4	4	4	4	5	5	5	4	5	5	5	4	5	5	5	4	5	5	5	4	2	0	2
Mammoth Cave	1	5	5	5	5	5	5	5	5	5	5	5	5	5	5	5	5	5	5	5	5	5	5	5	5	5	5	5	5	5	5	5	5	5	5	5	5	5	5	5	5	5	5	5	5	5	4	1	1
Mammoth Cave	1	1	4	5	5	1	3	4	4	4	1	4	4	4	2	4	4	3	4	4	3	4	4	1	3	3	4	4	4	4	4	4	4	4	4	4	4	4	4	4	4	4	2	2	2	2	1	1	1
Mammoth Cave	2	5	5	5	5	5	5	5	5	5	5	5	4	4	5	2	4	2	2	2	5	4	4	5	2	4	4	5	2	2	3	4	2	2	5	5	4	4	5	5	5	5	5	5	4	4	2	0	2
Mammoth Cave	1	4	5	5	4	5	4	5	5	5	5	3	5	4	1	5	5	2	2	2	2	2	2	5	4	5	5	5	5	5	5	5	5	5	5	5	5	5	5	5	5	5	5	5	5	5	1	0	1
Mammoth Cave	1	1	1	1	1	1	5	5	4	4	3	3	4	4	4	4	4	4	4	4	3	4	4	2	3	3	4	4	4	4	4	4	4	4	4	4	4	3	4	4	3	3	4	4	4	4	1	1	2
Mammoth Cave	2	4	4	5	5	5	5	4	4	4	4	4	3	3	2	2	2	2	4	4	2	2	2	2	2	2	4	4	4	4	4	4	4	4	4	4	4	4	4	4	4	4	4	4	4	4	3	1	1
Mammoth Cave	2	4	5	5	4	4	4	4	4	4	4	4	4	4	2	2	4	1	2	4	2	2	4	2	2	4	4	4	4	4	4	4	4	4	4	4	4	4	4	4	4	4	4	4	4	4	4	0	1
Mammoth Cave	2	4	5	5	5	5	4	5	5	5	5	3	2	4	2	2	2	1	1	1	2	1	1	1	1	1	4	5	3	5	5	4	4	5	5	5	5	5	5	5	4	5	5	5	5	5	1	0	2
Mammoth Cave	1	4	5	5	5	5	4	5	5	5	5	5	5	5	5	5	5	5	5	5	5	5	5	5	5	5	5	5	4	4	5	5	5	5	5	5	5	5	5	5	5	5	5	5	5	5	1	0	1
Mammoth Cave	1	3	4	5	4	4	3	3	5	4	4	3	3	4	3	4	5	5	5	5	5	5	5	4	4	4	4	5	5	4	4	5	5	5	5	5	5	5	3	4	5	5	3	4	5	5	1	0	2
Mammoth Cave	1	5	5	5	5	5	5	5	5	5	4	4	4	5	4	5	5	4	3	5	5	3	5	4	3	5	5	5	5	3	5	5	5	4	5	5	5	4	5	5	5	5	5	5	5	5	1	1	2
Mammoth Cave	1	4	5	5	5	5	4	5	4	5	4	5	2	4	3	4	4	2	2	5	5	3	4	5	3	4	4	4	4	2	5	5	5	5	5	5	5	5	5	5	3	3	5	5	3	3	2	1	2
Mammoth Cave	1	4	5	5	5	5	4	4	4	4	4	4	4	3	2	4	4	2	2	2	2	2	4	2	2	4	4	3	3	2	4	4	4	4	4	4	3	3	4	4	3	3	4	4	3	3	2	1	1
Mammoth Cave	1	4	5	5	5	5	5	5	5	5	5	5	5	5	5	5	5	5	5	5	5	5	5	5	1	5	4	4	5	2	5	5	5	5	5	5	5	5	5	5	5	5	5	5	5	5	2	0	2
Mammoth Cave	1	3	5	5	5	5	4	5	5	5	5	4	4	4	4	4	4	5	2	5	5	2	5	5	2	5	4	5	5	5	5	5	5	5	5	5	5	5	5	5	5	5	5	5	5	5	1	1	1
Mammoth Cave	1	4	5	5	5	5	4	4	4	4	4	4	4	4	4	4	4	4	4	4	4	4	4	3	3	3	4	4	4	4	5	5	5	5	5	5	5	5	4	4	4	4	5	5	5	5	2	0	1
Mammoth Cave	1	4	5	5	4	4	3	4	4	4	4	4	4	4	4	3	3	3	3	3	4	2	2	4	2	2	5	5	5	5	5	5	5	5	5	5	5	5	5	5	5	5	5	5	5	5	1	0	1
Mammoth Cave	1	3	3	3	3	3	3	3	3	3	3	3	3	3	3	3	3	3	3	3	3	3	3	3	3	3	3	3	3	3	4	3	4	3	3	4	4	3	3	4	4	4	4	4	4	4	1	1	2
Mammoth Cave	1	4	4	4	5	5	4	4	5	4	4	4	4	4	1	1	4	1	4	4	1	1	5	1	1	4	3	3	3	3	3	3	3	3	5	5	5	5	5	5	5	5	5	5	5	5	1	0	1
Mammoth Cave	1	3	3	3	4	4	3	3	3	3	3	4	3	3	3	3	3	3	3	3	3	3	3	3	3	3	4	4	4	4	4	4	4	4	4	4	4	4	4	4	4	4	4	4	4	4	5	1	2
Mammoth Cave	1	4	5	5	5	5	5	5	5	5	5	5	4	4	4	4	4	5	5	4	5	4	4	4	4	4	3	4	4	4	3	4	4	4	4	4	4	4	4	4	4	4	4	4	4	4	1	1	2
Mammoth Cave	2	4	4	5	5	5	3	4	4	3	3	5	5	5	3	5	4	3	3	3	1	1	1	1	1	1	4	3	4	2	4	4	3	3	5	5	5	5	5	5	5	5	5	5	3	3	1	0	2
Mammoth Cave	2	3	3	5	5	5	3	2	5	3	3	3	3	3	3	4	5	2	1	2	3	3	3	3	3	3	3	5	5	3	3	4	3	1	5	5	5	5	5	5	5	5	5	5	5	5	1	0	1
Mammoth Cave	2	5	5	5	5	5	5	5	5	5	5	3	5	5	2	1	5	2	2	5	3	1	5	3	1	5	5	4	4	3	5	5	5	5	5	5	5	5	4	5	5	5	5	5	5	5	1	0	1
Mammoth Cave	1	5	4	5	5	5	5	5	5	5	5	5	5	5	5	1	1	5	5	5	5	5	5	5	4	4	5	5	5	5	5	5	5	5	5	5	5	5	5	5	5	5	5	5	5	5	1	1	1
Mammoth Cave	1	5	5	5	5	5	5	5	5	5	5	4	5	5	4	4	5	4	1	4	4	3	4	4	1	4	4	4	3	3	5	5	1	1	5	5	1	1	5	5	1	1	5	5	1	1	2	0	1
Mammoth Cave	2	4	5	5	5	5	4	4	5	4	3	4	4	4	2	4	4	1	1	4	1	1	3	1	1	3	5	5	5	3	4	5	3	3	5	5	5	5	4	5	5	4	4	5	5	4	2	1	2
Mammoth Cave	1	4	4	4	5	4	4	4	4	4	4	2	3	3	3	4	3	2	2	2	2	2	2	1	1	1	3	3	4	4	4	4	4	4	4	4	4	4	4	4	4	4	4	4	4	4	1	1	#NULL!
Mammoth Cave	2	4	5	4	5	4	4	4	3	4	4	5	5	5	5	5	5	5	5	5	3	5	4	3	5	5	5	5	5	5	4	5	4	4	5	5	5	5	5	5	5	4	5	5	5	5	1	1	1
Mammoth Cave	2	2	2	5	5	5	3	2	2	2	2	4	4	4	5	4	5	4	4	4	4	4	4	4	4	4	2	4	4	4	4	5	5	5	5	5	5	5	5	5	5	5	5	5	5	5	5	1	2
Mammoth Cave	2	5	5	5	5	5	5	3	5	2	2	4	4	4	4	4	5	2	2	2	2	3	4	2	3	4	4	5	4	3	4	5	4	4	4	5	5	5	4	5	5	5	4	5	4	4	1	0	1
Mammoth Cave	1	4	5	5	5	5	4	4	4	4	4	4	4	5	3	3	5	3	3	5	3	3	5	3	3	5	5	5	5	1	5	5	5	5	5	5	5	5	5	5	5	5	5	5	5	5	1	0	1
Mammoth Cave	2	5	5	5	5	5	5	5	5	5	5	3	4	4	1	4	5	1	1	5	1	1	5	1	1	5	4	4	5	4	5	5	5	5	5	5	5	5	5	5	5	5	5	5	5	5	2	1	1
Mammoth Cave	1	4	2	3	5	5	3	2	2	1	3	4	4	4	2	3	2	4	4	4	1	4	4	3	3	4	4	2	4	2	2	4	2	2	4	3	3	3	4	4	4	4	4	4	4	4	4	0	2
Mammoth Cave	1	3	4	5	5	5	3	4	5	5	5	4	4	4	2	2	2	2	2	2	2	2	2	2	2	2	4	5	5	4	2	4	2	2	5	5	5	5	4	2	2	2	4	2	2	2	1	1	1
Mammoth Cave	2	2	5	5	5	5	4	4	5	5	5	4	4	5	1	3	4	1	1	4	1	1	4	1	1	4	4	3	3	3	4	4	4	4	4	4	4	4	4	4	4	4	4	4	4	4	1	0	2
Mammoth Cave	2	5	5	5	5	4	3	4	4	4	2	5	5	5	2	3	5	1	1	5	1	1	5	1	1	5	3	3	4	3	4	5	4	4	4	5	4	4	5	5	5	5	5	5	5	5	1	1	2
Mammoth Cave	1	2	2	5	5	4	3	2	4	5	4	5	4	4	4	4	4	2	2	4	1	3	5	1	2	5	4	2	4	4	4	5	3	4	4	5	5	5	4	5	4	5	4	5	4	5	2	0	1
Mammoth Cave	1	4	3	5	5	3	4	4	4	4	3	4	4	4	3	4	4	3	2	4	4	2	4	4	3	4	4	4	4	4	4	4	4	4	4	4	4	4	4	4	4	4	4	4	4	4	1	1	2
Mammoth Cave	2	4	5	5	5	5	2	5	5	5	5	4	4	4	1	1	2	1	1	1	1	1	1	1	1	4	3	4	4	4	5	5	5	5	5	5	5	5	5	5	5	5	5	5	5	5	2	0	2
Mammoth Cave	1	4	4	4	4	4	4	4	4	4	4	4	4	4	4	4	4	4	4	4	4	4	4	4	4	4	4	3	3	3	4	4	4	4	4	4	4	4	4	4	4	4	4	4	4	4	4	1	1
Mammoth Cave	2	2	4	4	5	5	3	4	4	4	4	4	4	3	3	3	4	3	3	3	3	3	3	3	3	3	3	4	4	5	3	4	4	2	4	4	4	4	4	4	4	4	4	4	4	3	1	0	1
Mammoth Cave	2	4	5	5	5	5	4	2	5	3	3	5	3	3	2	2	2	1	1	1	1	1	1	1	1	1	4	3	4	2	4	5	3	3	5	5	5	5	5	5	5	5	5	5	5	5	1	0	2
Mammoth Cave	1	5	5	5	5	4	5	4	4	4	2	5	4	5	5	4	5	2	1	5	2	2	5	2	2	5	4	4	5	4	4	5	4	4	4	5	5	5	4	5	4	4	4	5	4	4	1	0	1
Mammoth Cave	1	5	5	5	5	5	5	5	5	5	5	5	5	5	1	3	5	1	1	5	1	1	5	1	1	5	5	5	5	1	5	5	5	5	5	5	5	5	5	5	5	5	5	5	5	5	1	0	2
Mammoth Cave	1	5	5	5	5	5	5	5	5	5	5	4	4	4	5	5	5	5	5	5	5	5	5	5	5	5	4	4	4	4	5	5	5	5	5	5	3	3	5	5	4	3	4	4	3	3	2	0	1
Mammoth Cave	1	4	4	4	3	4	4	3	4	4	4	5	5	5	5	4	4	5	5	5	4	5	5	5	5	5	4	4	4	4	4	4	4	4	4	4	4	4	4	4	4	4	4	4	4	4	4	1	2
Mammoth Cave	1	5	2	5	4	4	5	2	3	4	4	4	4	4	3	3	3	4	2	4	4	2	4	4	2	4	4	4	4	4	2	2	3	3	4	4	4	4	4	4	4	4	4	4	4	4	1	1	1
Mammoth Cave	2	4	4	5	4	4	5	4	5	5	5	5	3	5	5	3	5	5	3	5	5	3	5	5	3	5	5	5	5	5	5	5	5	5	5	5	5	5	5	5	5	5	5	5	5	5	3	1	2
Mammoth Cave	2	5	5	5	5	5	5	5	5	5	5	5	5	5	1	1	1	1	1	1	1	1	1	5	5	5	5	5	5	5	5	5	5	5	5	5	5	5	5	5	5	5	5	5	5	5	1	0	1
Mammoth Cave	2	3	4	5	4	4	3	5	5	4	4	4	4	4	4	4	4	4	4	4	4	4	4	4	4	4	3	4	3	3	3	3	3	3	3	3	3	3	3	3	3	3	3	3	3	3	1	0	2
Mammoth Cave	2	4	5	5	5	5	3	5	5	5	5	5	4	4	2	3	5	2	3	5	2	3	5	4	3	5	3	4	4	4	5	5	5	5	5	5	5	5	5	5	3	3	5	5	3	3	2	1	1
Mammoth Cave	2	4	5	5	5	5	5	5	5	5	5	5	5	5	1	4	5	1	2	5	1	2	5	1	2	5	5	5	5	5	5	5	5	5	5	5	5	5	5	5	5	5	5	5	5	5	1	1	2
Mammoth Cave	2	3	4	5	5	5	5	5	5	5	5	4	4	4	3	4	4	2	3	3	2	3	3	2	3	3	3	3	3	3	3	3	3	3	3	4	4	4	4	4	4	4	4	5	4	4	1	1	1
Mammoth Cave	2	3	2	5	4	3	3	2	4	3	2	4	3	3	4	5	4	3	2	2	4	2	4	4	3	4	2	2	2	2	4	4	4	4	5	5	5	5	4	4	4	4	4	4	4	4	1	0	2
Mammoth Cave	2	4	4	5	5	3	4	4	4	4	4	3	3	4	4	3	3	1	1	1	1	1	1	2	2	5	4	4	4	4	4	4	4	4	4	4	4	4	4	4	4	4	4	4	4	4	2	1	2
Oregon Caves	1	5	5	5	5	5	5	5	5	5	4	5	5	5	5	2	5	5	1	5	5	1	5	5	1	5	5	5	5	5	5	5	5	5	5	5	5	5	5	5	5	5	5	5	5	5	5	1	1
Oregon Caves	2	5	5	5	5	5	5	5	5	5	5	5	5	5	5	3	5	5	3	5	5	3	5	5	3	5	5	4	4	4	5	5	5	5	5	5	5	5	5	5	5	5	5	5	5	5	5	1	2
Oregon Caves	2	4	5	5	5	5	5	5	5	5	5	5	5	5	5	5	5	5	5	5	5	5	5	5	5	5	5	5	2	2	5	5	3	3	5	5	3	3	5	5	3	3	5	5	3	3	1	0	1
Oregon Caves	1	5	5	5	5	5	5	5	5	5	5	1	1	1	1	1	1	1	1	1	1	1	1	1	1	1	5	5	5	5	5	5	5	5	5	5	5	5	5	5	5	5	5	5	5	5	1	1	1
Oregon Caves	2	5	4	5	5	5	4	4	4	4	4	4	3	4	1	3	4	1	3	5	1	3	5	2	3	5	4	4	3	4	5	5	3	3	5	5	3	3	5	5	3	3	5	5	3	3	1	1	1
Oregon Caves	2	1	5	5	5	5	2	5	5	5	5	4	4	4	1	2	5	1	1	5	1	1	5	1	1	5	4	4	4	4	5	5	5	5	5	5	5	5	5	5	5	5	5	5	5	5	1	1	2
Oregon Caves	2	4	5	5	5	5	5	4	5	5	5	4	4	4	3	4	5	3	3	1	1	1	1	1	1	1	4	4	5	3	3	5	4	4	5	5	4	4	5	5	5	5	5	5	5	5	4	1	2
Oregon Caves	1	5	5	5	5	5	4	4	4	5	4	4	4	4	1	1	1	2	1	1	3	3	3	3	3	3	4	4	4	4	4	5	4	4	5	5	5	5	5	5	5	5	5	5	5	5	1	0	2
Oregon Caves	1	4	4	5	5	5	4	4	4	4	4	4	4	4	2	2	4	2	2	4	4	2	4	4	2	4	4	3	3	3	5	5	5	5	5	5	5	5	5	5	5	5	5	5	5	5	1	0	1
Oregon Caves	1	4	5	5	5	5	4	4	4	5	5	5	5	5	5	5	5	5	5	5	5	5	5	5	5	5	3	3	3	3	3	3	3	3	3	3	3	3	3	3	3	3	3	3	3	3	1	0	1
Oregon Caves	1	5	5	5	5	5	5	4	4	4	4	3	4	4	3	4	4	3	4	4	3	4	4	3	4	4	4	4	4	4	4	4	4	4	4	4	4	4	4	4	4	4	4	4	4	4	3	1	2
Oregon Caves	1	3	5	5	5	4	5	5	4	4	4	2	4	4	1	3	5	1	2	5	2	4	4	1	3	4	4	4	4	3	4	5	5	4	4	5	5	4	5	5	4	4	4	5	4	4	2	1	2
Oregon Caves	1	4	4	4	5	5	4	4	4	4	3	4	3	4	4	4	4	4	4	4	4	4	4	4	4	4	4	4	4	4	4	4	4	4	4	4	4	4	4	4	4	4	4	4	4	4	2	1	2
Oregon Caves	2	4	3	5	4	4	2	4	5	5	4	5	5	4	5	5	5	5	5	5	4	4	4	2	5	5	4	5	5	5	4	5	5	5	5	5	5	5	5	5	5	5	5	5	5	5	2	1	2
Oregon Caves	1	5	5	5	5	5	5	5	5	5	5	3	3	4	5	1	5	5	1	4	5	1	5	5	1	5	5	5	5	5	5	5	5	5	5	5	5	5	5	5	5	5	5	5	5	5	1	0	1
Oregon Caves	1	4	5	5	5	5	4	4	4	4	4	4	4	4	4	4	4	4	4	4	4	4	4	4	4	4	4	4	4	4	4	4	4	4	4	4	4	4	4	4	4	4	4	4	4	4	1	0	2
Oregon Caves	2	2	4	5	5	5	2	4	4	5	5	5	2	3	4	2	3	4	3	3	4	3	3	4	3	3	3	3	3	3	4	4	3	3	4	4	3	3	4	4	3	3	4	4	3	3	2	1	1
Oregon Caves	2	4	5	5	5	5	4	5	5	5	5	3	4	4	5	5	5	5	1	5	5	1	5	5	1	5	5	5	5	5	5	5	5	5	5	5	5	5	5	5	5	5	5	5	5	5	3	0	1
Oregon Caves	1	5	5	5	5	5	4	5	4	5	5	4	4	4	4	4	4	2	2	4	2	4	4	2	4	4	4	4	4	4	4	4	4	4	4	4	4	4	4	4	4	4	4	4	4	4	4	0	2
Oregon Caves	2	4	5	5	5	5	5	5	5	5	5	4	4	4	1	1	1	2	2	2	2	2	2	1	1	1	2	3	3	3	5	5	5	5	5	5	5	5	5	5	5	5	5	5	5	5	5	0	2
Oregon Caves	2	5	5	5	5	5	5	5	5	5	5	1	2	5	1	2	5	1	1	5	1	1	5	1	1	5	4	3	5	3	4	5	5	5	4	5	5	5	5	5	5	5	5	5	5	5	1	1	2
Oregon Caves	1	2	4	4	4	2	4	4	4	4	4	2	2	2	2	3	2	2	3	4	4	4	4	4	4	4	4	4	4	4	4	4	4	4	4	4	4	4	4	4	4	4	1	1	1	1	1	1	2
Oregon Caves	1	5	5	5	5	5	5	5	5	5	5	3	5	3	3	4	5	3	3	5	4	2	5	3	2	5	5	4	3	2	5	5	3	3	5	5	3	3	5	5	3	3	5	5	3	3	1	1	2
Oregon Caves	1	3	4	5	5	5	3	5	5	5	5	4	4	4	2	4	4	1	1	1	1	1	1	1	1	1	3	3	4	2	4	5	4	3	4	5	3	3	4	5	2	2	4	5	1	1	1	1	1
Oregon Caves	1	3	5	5	5	5	4	4	4	5	5	4	4	4	4	4	4	3	3	4	2	3	2	3	3	3	4	4	4	4	5	5	5	5	5	5	4	4	5	5	4	3	5	5	4	3	3	0	1
Oregon Caves	1	5	5	5	5	5	5	5	5	5	5	5	3	5	1	3	5	1	3	5	1	3	5	1	3	5	5	5	3	3	5	5	3	3	5	5	3	3	5	5	3	3	5	5	3	3	1	1	2
Oregon Caves	1	4	5	5	5	5	3	5	5	5	5	5	3	5	2	2	5	2	2	5	4	3	4	4	3	4	5	5	5	5	5	5	5	5	5	5	5	5	5	5	2	2	5	5	2	2	1	1	1
Oregon Caves	1	4	5	5	5	5	4	4	3	4	3	4	3	3	4	4	4	5	3	3	5	3	3	5	3	3	4	4	4	4	5	5	3	4	5	5	5	5	5	5	3	3	5	5	3	3	5	1	1
Oregon Caves	2	4	5	5	5	5	3	4	5	5	5	5	1	1	4	1	1	5	1	1	5	1	1	5	1	1	5	5	5	5	5	5	5	5	5	5	5	5	5	5	5	5	5	5	5	5	5	0	2
Oregon Caves	1	3	5	5	5	5	5	5	5	5	5	5	5	5	5	5	5	5	5	5	5	5	5	5	5	5	5	5	5	5	5	5	5	5	5	5	5	5	5	5	5	5	5	5	5	5	2	0	1
Oregon Caves	2	5	5	5	5	5	5	5	5	5	5	5	5	5	1	1	1	1	1	1	1	1	1	1	1	1	5	5	5	5	5	5	5	5	5	5	5	5	5	5	5	5	5	5	3	3	1	0	1
Oregon Caves	2	5	5	5	5	5	4	5	5	5	5	5	4	5	5	4	5	5	4	5	5	4	5	5	4	5	5	5	5	5	5	5	5	5	5	5	5	5	5	5	5	5	5	5	5	5	2	0	1
Oregon Caves	2	4	5	5	5	5	4	4	5	5	5	5	1	5	4	2	4	4	1	4	2	2	4	5	1	4	5	5	4	4	5	5	4	4	5	5	4	4	5	5	4	4	5	5	4	4	1	1	2
Oregon Caves	1	5	5	5	5	5	5	5	5	5	5	5	5	5	5	5	5	5	5	5	5	5	5	5	5	5	5	5	5	1	5	5	5	5	5	5	5	5	5	5	5	5	5	5	5	5	1	0	2
Oregon Caves	1	3	4	5	5	4	3	4	4	4	4	2	4	5	2	4	5	2	5	5	4	5	5	4	5	5	4	5	5	2	2	5	5	2	2	5	5	2	4	5	5	2	4	5	5	2	5	1	1
Oregon Caves	1	3	5	5	5	5	2	4	4	4	4	4	4	4	4	4	4	4	4	4	4	4	4	4	4	4	4	4	4	4	4	4	4	4	3	4	3	3	4	4	4	4	4	4	4	4	1	1	1
Oregon Caves	2	3	4	5	4	4	3	3	3	3	3	3	4	4	4	4	4	4	4	4	2	2	2	2	2	2	3	4	4	4	3	4	4	4	2	4	4	4	2	4	4	4	2	4	4	4	4	0	2
Oregon Caves	2	4	5	5	5	5	5	5	5	5	5	4	4	5	2	4	4	2	4	5	2	4	4	2	4	4	5	3	2	2	4	4	2	2	4	3	2	2	4	2	2	2	4	2	2	2	2	1	1
Oregon Caves	2	5	5	5	5	5	5	5	5	5	4	5	4	4	5	1	5	1	1	5	2	1	5	1	1	1	5	5	1	5	1	1	1	1	5	5	5	5	5	5	5	5	5	5	5	5	2	1	1
Oregon Caves	1	5	5	5	5	5	5	5	5	5	5	3	4	4	4	5	5	1	1	3	4	4	5	4	4	5	5	5	3	3	5	5	5	5	5	5	5	5	5	5	5	5	5	5	5	5	2	1	1
Oregon Caves	1	4	4	5	4	4	3	4	4	4	4	4	4	4	4	4	4	4	4	4	4	4	4	4	4	4	3	4	4	4	4	5	4	4	5	5	4	4	5	5	4	4	5	5	4	4	4	1	2
Oregon Caves	1	3	5	5	5	5	5	5	5	5	5	5	5	5	5	5	5	5	5	5	5	5	5	5	5	5	5	5	5	5	5	5	5	5	5	5	5	5	5	5	5	5	5	5	5	5	1	0	1
Oregon Caves	1	5	5	5	5	5	5	5	5	5	5	5	5	5	5	5	5	5	5	5	4	4	4	4	4	4	4	4	4	4	4	4	4	4	4	4	4	4	4	4	4	4	4	4	4	4	2	1	2
Oregon Caves	1	4	5	5	5	5	4	5	4	5	5	1	3	4	1	3	5	1	3	5	1	3	5	1	3	5	3	3	4	3	3	4	3	3	3	5	3	3	3	5	3	3	3	5	3	3	4	0	#NULL!
Oregon Caves	1	4	5	5	5	5	3	5	5	5	5	5	3	4	5	3	5	5	3	5	5	3	5	5	1	5	4	4	4	3	2	5	5	4	2	5	5	4	2	5	5	4	1	5	5	4	2	0	2
Oregon Caves	0	5	5	5	5	5	5	5	5	5	5	5	5	5	5	5	5	1	1	1	1	1	1	1	1	1	5	5	5	5	5	5	5	5	5	5	5	5	5	5	5	5	5	5	5	5	4	0	1
Oregon Caves	1	4	5	5	5	3	5	5	5	5	4	1	3	5	2	3	2	1	1	1	1	1	1	1	1	1	4	5	3	1	5	5	5	3	5	5	5	5	5	5	5	5	5	5	5	3	2	1	2
Oregon Caves	2	5	5	5	5	5	5	5	5	5	5	5	5	5	5	5	5	4	4	4	4	4	4	3	4	4	4	5	5	5	5	5	5	5	5	5	5	5	5	5	5	5	5	5	5	5	3	0	1
Oregon Caves	2	5	5	5	5	5	1	1	1	1	1	4	4	4	4	4	4	4	4	4	4	4	4	4	4	4	4	4	4	4	4	4	4	4	4	4	4	4	4	4	4	4	5	5	5	5	4	0	2
Oregon Caves	2	3	5	5	5	5	3	5	5	5	5	5	3	5	1	3	3	1	3	3	1	3	3	1	3	3	4	4	4	4	4	4	4	4	4	4	4	4	4	4	4	4	4	4	4	4	1	0	2
Oregon Caves	1	2	5	5	5	5	2	2	4	3	3	3	3	3	3	3	3	3	3	3	3	3	3	3	3	3	3	3	3	3	3	3	3	3	3	4	3	4	4	4	4	4	4	4	4	4	3	0	2
Oregon Caves	1	4	5	5	5	5	4	5	4	4	4	4	4	4	4	4	4	4	4	4	4	4	4	4	4	4	5	5	4	4	5	5	4	4	5	5	4	4	5	5	4	4	5	5	4	4	2	1	1
Oregon Caves	1	5	5	5	5	5	5	5	5	5	5	5	3	5	1	1	5	1	1	5	1	1	5	1	1	5	5	5	5	3	5	5	5	5	5	5	5	5	5	5	5	3	5	5	5	5	1	1	2
Oregon Caves	2	3	5	5	3	3	3	4	4	3	3	2	2	2	2	2	2	2	2	2	2	2	2	2	2	2	3	3	3	3	3	3	3	3	4	4	4	4	4	4	4	4	3	3	3	3	1	0	1
Oregon Caves	1	4	5	5	5	5	5	5	5	5	5	5	5	5	5	5	5	5	5	5	5	5	5	5	5	5	4	5	5	5	4	5	5	5	5	5	5	5	5	5	5	5	5	5	5	5	1	1	1
Oregon Caves	1	4	5	5	5	5	5	3	5	4	4	4	4	4	4	4	4	2	4	4	1	4	4	1	4	4	4	4	5	5	4	4	5	5	4	4	5	5	5	5	5	5	5	5	5	5	4	0	2
Oregon Caves	1	5	5	5	5	5	4	5	5	5	5	5	5	5	1	5	5	1	1	5	1	3	5	4	4	5	3	4	4	3	5	5	3	3	5	5	3	3	5	5	3	3	5	5	3	3	1	0	1
Oregon Caves	1	5	5	5	5	5	5	5	5	5	5	5	5	5	1	5	5	1	1	5	1	1	5	1	1	5	5	5	1	1	5	5	1	1	5	5	1	1	5	5	1	1	5	5	1	1	3	0	1
Oregon Caves	2	4	5	5	5	5	4	5	5	5	5	4	4	4	2	4	4	2	4	4	2	4	4	2	4	4	5	4	4	3	5	5	5	5	5	5	5	5	5	4	4	4	5	5	4	4	2	0	1
Oregon Caves	1	5	5	5	5	5	3	4	4	4	4	3	3	3	4	4	4	4	4	4	4	4	4	4	4	4	4	4	4	4	5	5	5	5	4	4	4	4	4	4	4	4	4	4	4	4	2	1	2
Oregon Caves	1	4	5	5	5	5	3	5	5	5	5	4	4	4	5	3	3	5	1	5	5	5	5	5	3	5	3	4	5	3	5	5	5	3	5	5	5	3	5	5	5	3	5	5	5	3	1	0	1
Oregon Caves	2	4	5	5	5	5	4	5	5	5	4	3	3	5	1	3	5	1	3	5	1	3	5	1	3	5	2	4	4	4	5	5	5	5	5	5	5	5	5	5	5	5	5	5	5	5	1	0	1
Oregon Caves	2	4	5	5	5	5	3	5	5	5	5	5	4	4	1	2	5	2	1	5	1	1	4	1	1	4	4	4	4	2	5	5	3	3	5	5	3	3	5	5	3	3	5	5	3	3	1	0	2
Oregon Caves	1	5	5	5	5	5	5	5	5	5	5	5	4	5	5	5	5	5	5	5	5	5	5	5	4	5	4	5	5	4	5	5	5	5	3	3	3	5	4	4	4	4	5	5	5	5	2	0	1
Oregon Caves	2	5	5	5	5	5	5	5	5	5	5	1	1	1	1	1	4	1	1	4	1	1	4	1	1	4	4	4	4	4	4	4	4	4	4	4	4	4	4	4	4	4	4	4	4	4	1	0	1
Oregon Caves	2	5	5	5	5	5	5	5	5	5	4	4	4	4	4	4	4	4	4	4	4	4	4	4	4	4	4	3	3	3	4	3	3	3	4	3	3	3	4	3	3	3	4	3	3	3	4	1	1
Oregon Caves	2	4	5	5	5	5	3	4	4	3	3	5	4	4	5	4	5	5	3	5	5	3	5	5	3	5	4	3	4	3	5	3	3	3	5	5	3	3	5	4	3	3	5	4	3	3	2	0	1
Oregon Caves	2	4	5	5	5	5	4	5	5	3	2	4	3	4	3	4	4	3	1	4	2	2	4	2	2	4	4	4	4	2	4	5	4	3	4	5	4	3	4	5	3	3	4	5	3	3	1	1	2
Oregon Caves	1	1	1	1	1	1	4	4	4	4	4	1	2	2	1	1	1	1	1	1	1	1	1	1	1	1	2	4	4	4	4	4	4	4	4	4	4	4	4	4	4	4	4	4	4	4	1	1	2
Oregon Caves	0	2	5	5	5	5	3	5	5	5	5	3	4	3	3	3	4	1	1	3	3	3	3	1	3	5	5	3	3	3	5	5	5	5	5	5	5	5	5	5	5	5	5	5	5	5	1	0	1
Oregon Caves	2	4	5	5	5	5	4	5	5	5	5	4	4	4	4	3	5	1	5	5	5	5	5	5	5	5	5	5	5	5	5	5	5	5	5	5	5	5	5	5	5	5	5	5	5	5	4	1	1
Oregon Caves	1	4	5	5	4	5	5	5	5	5	5	4	4	4	5	5	5	2	4	4	5	5	5	4	4	4	5	5	4	4	5	5	5	5	5	4	4	5	5	5	5	5	5	5	4	5	4	1	1
Oregon Caves	1	4	5	5	5	5	4	4	4	4	4	2	2	2	2	2	2	4	4	4	4	4	4	4	2	4	3	4	4	4	3	3	3	3	3	3	3	3	3	3	3	3	3	3	3	3	1	1	2
Oregon Caves	2	5	1	5	5	5	5	5	5	5	5	5	5	5	5	5	5	5	5	5	5	5	5	5	5	5	4	5	5	5	5	4	5	5	5	4	4	5	4	4	4	5	5	5	5	5	4	1	2
Oregon Caves	0	3	4	4	3	3	3	3	3	3	3	3	3	3	2	5	5	3	3	3	4	4	4	3	3	3	3	4	3	3	4	4	4	4	2	4	3	3	3	3	3	3	3	3	3	3	4	0	#NULL!
Oregon Caves	1	1	5	5	5	5	4	4	4	4	4	4	4	5	4	4	5	2	4	5	2	4	5	2	4	5	3	3	5	3	5	5	3	3	5	5	3	3	5	5	5	3	5	5	5	3	1	1	1
Oregon Caves	0	4	5	5	5	5	3	5	5	5	4	4	4	2	5	1	3	5	1	3	5	1	3	5	1	3	1	1	1	1	5	5	5	5	5	5	5	5	5	5	5	5	5	2	5	5	4	1	1
Oregon Caves	1	3	4	5	5	4	4	4	3	4	2	4	5	5	5	4	5	2	2	4	3	2	5	4	4	5	4	5	5	4	4	5	5	5	5	5	4	4	5	5	4	4	5	5	4	4	1	0	1
Oregon Caves	1	4	4	4	4	4	4	4	4	4	4	4	4	4	4	4	4	4	4	4	4	4	4	4	4	4	4	4	4	4	4	4	4	4	4	4	4	4	4	4	4	4	4	4	4	4	5	0	1
Oregon Caves	0	5	5	5	4	4	5	5	5	4	2	5	5	4	4	4	5	2	2	5	4	2	4	4	4	5	4	4	5	4	5	5	5	5	4	5	4	4	4	5	5	5	3	5	5	5	4	1	1
Oregon Caves	1	5	5	5	5	5	4	5	5	5	5	3	3	3	2	3	4	3	2	4	2	2	4	2	2	4	5	5	4	4	5	5	4	4	5	5	4	4	5	5	4	4	5	5	5	5	1	0	#NULL!
Oregon Caves	1	5	5	5	5	5	5	5	5	5	5	4	4	4	4	4	4	4	4	4	4	4	4	4	4	4	4	5	5	4	4	5	5	5	4	5	5	5	5	5	5	5	5	5	5	5	1	1	1
Oregon Caves	1	5	5	5	5	5	5	5	5	5	5	3	3	3	5	5	1	5	5	1	5	5	1	5	5	5	5	5	4	5	5	5	5	5	5	5	5	5	5	5	5	5	5	5	5	5	1	0	2
Oregon Caves	1	4	5	5	5	5	5	5	5	5	5	4	2	4	4	2	4	2	2	2	2	2	2	2	2	2	4	4	3	4	5	4	4	4	5	5	5	5	4	4	4	4	4	4	4	4	2	0	2
Oregon Caves	2	5	5	5	5	5	5	5	5	5	5	5	5	5	4	4	5	1	2	2	5	5	5	5	5	5	5	5	5	5	5	5	5	5	5	5	5	5	5	5	5	5	5	5	5	5	2	1	2
Oregon Caves	1	3	5	5	5	5	4	5	5	5	5	5	5	5	5	5	5	5	5	5	5	5	5	5	5	5	5	5	5	5	5	5	5	5	5	5	5	5	5	5	5	5	5	5	5	5	3	1	1
Oregon Caves	2	3	5	5	5	5	4	5	5	5	5	5	5	5	5	5	5	5	5	5	5	5	5	5	5	5	5	5	5	5	5	5	5	5	5	5	3	3	5	5	3	3	5	5	3	3	3	1	2
Oregon Caves	1	3	4	2	3	4	2	2	4	4	4	4	4	4	2	2	2	4	3	4	3	2	3	2	2	2	3	5	5	5	4	5	5	5	2	5	5	5	3	5	5	5	2	5	5	5	1	0	1
Oregon Caves	2	5	5	5	5	5	4	4	5	5	5	5	3	5	5	3	5	5	3	5	5	3	5	5	3	5	5	5	5	5	5	5	5	5	5	5	5	5	5	5	5	5	5	5	5	5	2	0	1
Oregon Caves	1	4	5	5	5	5	5	5	5	5	5	2	4	5	2	4	5	2	4	5	2	4	5	2	4	5	3	4	2	2	3	4	2	2	4	4	2	2	4	4	2	2	4	4	2	2	1	1	2
Oregon Caves	2	3	5	5	5	5	3	5	5	5	5	5	5	5	1	1	1	1	5	5	1	5	5	1	5	5	4	4	4	4	5	5	5	5	5	5	5	5	5	5	5	5	5	5	5	5	2	0	2
Oregon Caves	2	4	5	5	4	4	4	5	5	4	4	5	5	5	4	5	5	2	2	3	3	3	3	2	2	3	4	4	4	4	4	5	4	4	4	5	5	5	4	5	5	4	4	5	5	4	2	1	2
Oregon Caves	2	3	5	5	5	5	2	5	5	4	2	5	4	4	3	5	5	2	3	4	3	4	4	3	3	4	4	2	4	2	3	4	4	2	3	4	4	3	4	4	3	3	3	4	4	2	2	0	1
Oregon Caves	1	4	5	5	5	5	4	5	5	5	5	5	5	5	5	5	5	5	1	5	5	5	5	5	1	5	5	5	5	5	5	5	5	5	5	5	1	1	5	5	5	5	5	5	1	1	1	0	1
Oregon Caves	2	3	5	5	5	5	5	5	5	5	5	5	5	5	1	3	5	1	1	1	1	1	1	1	1	5	3	3	4	3	3	5	5	5	3	5	5	5	3	5	5	5	3	5	5	5	1	1	2
Oregon Caves	2	3	5	5	5	5	4	5	5	5	5	5	3	5	1	2	5	1	1	5	1	1	5	1	1	5	3	3	3	3	5	5	5	5	5	5	5	5	5	5	3	3	5	5	3	3	1	0	2
Oregon Caves	1	4	4	5	5	5	4	4	5	5	5	5	5	5	5	5	5	5	5	5	5	5	5	5	5	5	5	5	5	5	5	5	5	5	5	5	5	5	5	5	5	5	5	5	5	5	1	0	1
Oregon Caves	2	5	5	5	5	5	5	5	5	5	5	1	4	4	1	3	3	1	1	1	1	3	3	1	2	5	5	5	5	3	4	5	4	4	4	4	4	4	4	4	4	4	5	5	5	5	1	1	1
Oregon Caves	1	5	5	5	5	5	5	5	5	5	5	4	3	4	2	3	4	1	2	3	2	3	4	2	3	3	4	4	4	3	4	4	4	3	4	4	3	3	3	3	3	3	4	4	3	3	1	1	1
Oregon Caves	1	5	5	5	5	5	5	5	5	5	5	4	2	4	1	1	4	1	1	4	1	1	4	1	1	4	5	5	5	5	5	5	5	5	5	5	5	5	5	5	5	5	5	5	5	5	1	1	2
Oregon Caves	2	5	5	5	5	5	5	5	5	5	5	5	5	5	5	2	5	1	1	1	1	1	1	1	1	1	5	5	5	5	5	5	5	5	5	5	5	5	5	5	5	5	5	5	5	5	5	0	2
Oregon Caves	1	2	4	5	5	5	2	4	5	5	5	5	5	5	5	4	5	5	2	4	5	3	4	5	2	4	3	4	5	3	3	4	5	3	4	4	5	3	5	5	5	3	5	5	5	3	1	1	1
Oregon Caves	1	4	5	5	5	5	3	5	5	5	5	4	4	4	5	5	5	3	3	3	3	3	3	3	3	3	2	4	4	4	5	5	5	5	5	5	5	5	5	5	5	5	5	5	5	5	1	0	1
Oregon Caves	1	4	4	4	4	4	3	4	4	4	4	4	3	4	4	4	4	4	1	4	4	1	4	4	1	4	4	2	2	2	5	5	5	5	5	5	5	5	5	5	5	5	5	5	5	5	1	0	1
Oregon Caves	1	4	5	5	5	5	4	4	4	3	3	4	4	4	5	4	4	5	1	3	1	1	4	1	5	3	4	4	4	4	4	5	4	4	5	5	5	5	5	5	5	5	5	5	5	5	1	1	2
Oregon Caves	1	5	5	5	5	5	5	5	5	5	5	3	3	3	3	3	3	3	3	3	3	3	3	3	3	3	3	3	3	3	3	3	3	3	3	3	3	3	3	3	3	3	3	3	3	3	1	0	1
Oregon Caves	1	4	5	5	5	5	5	5	5	5	5	5	5	5	5	5	5	5	5	5	5	5	5	5	5	5	1	5	5	5	5	5	5	5	5	5	5	5	5	5	5	5	5	5	5	5	2	0	1
Oregon Caves	1	2	5	5	5	5	2	4	4	5	5	4	4	4	4	4	4	4	4	4	4	4	4	4	4	4	4	4	2	2	5	5	5	5	4	4	4	4	4	4	4	4	4	4	4	4	3	0	1
Oregon Caves	2	4	5	5	5	5	4	5	5	4	4	5	4	4	5	2	5	5	1	5	2	2	4	2	2	4	4	2	4	4	5	4	4	4	5	5	4	4	5	4	3	3	5	5	3	3	1	1	1
Oregon Caves	2	3	5	5	5	5	3	3	3	3	3	4	4	4	4	4	4	4	4	4	5	1	5	5	2	5	4	3	3	3	4	4	3	3	5	5	3	3	5	4	3	3	5	4	3	3	1	0	2
Oregon Caves	2	5	5	5	5	5	5	5	5	5	5	5	5	5	1	1	1	1	1	1	1	1	1	1	1	1	5	5	5	5	5	5	5	5	5	5	5	5	5	5	5	5	5	5	5	5	2	1	1
Oregon Caves	1	5	5	5	5	5	5	5	5	5	5	5	3	5	5	3	5	5	3	5	5	3	5	5	3	5	5	5	5	5	5	5	5	5	5	5	5	5	5	5	5	5	5	5	5	5	1	1	1
Oregon Caves	1	4	5	5	5	5	5	5	5	5	5	5	1	5	5	3	5	5	1	5	5	1	5	5	1	5	5	5	5	5	5	5	1	1	5	5	1	1	5	5	1	1	5	5	1	1	1	0	1
Oregon Caves	1	5	5	5	5	5	5	5	5	5	5	3	4	4	1	1	4	2	2	2	1	1	3	2	2	3	3	3	3	3	3	3	3	3	3	3	3	3	3	3	3	3	3	3	3	3	1	0	2
Oregon Caves	1	5	5	5	5	5	5	5	5	5	5	5	5	5	5	5	5	5	5	5	5	5	5	5	5	5	5	5	5	5	5	5	5	5	5	5	5	5	5	5	5	5	5	5	5	5	1	1	1
Oregon Caves	2	4	5	5	4	4	4	5	5	5	3	4	3	4	4	2	5	4	2	5	4	2	5	4	2	5	4	5	5	4	4	5	5	4	5	5	5	4	5	5	5	5	5	5	5	5	1	1	2
Oregon Caves	2	4	5	5	5	5	3	5	5	3	2	4	4	4	4	4	4	4	4	4	2	2	4	2	2	4	3	4	3	3	4	4	4	3	4	4	4	4	4	4	4	4	4	4	3	3	1	1	2
Oregon Caves	2	5	5	5	5	5	5	5	5	5	5	3	5	5	3	5	5	2	5	5	3	5	5	3	4	4	5	5	5	5	5	5	5	5	5	5	5	5	5	5	5	5	5	5	5	5	2	1	1
Oregon Caves	1	4	4	5	5	3	5	3	5	4	4	5	3	4	5	4	5	2	2	4	1	1	2	5	2	3	4	5	5	5	4	5	5	5	5	5	5	5	4	4	3	3	4	4	3	3	4	0	2
Oregon Caves	2	4	5	5	5	5	4	5	5	5	5	4	4	4	5	4	4	4	4	4	4	4	4	4	4	4	4	4	4	4	5	5	5	5	4	4	4	4	4	4	4	4	4	4	4	4	1	0	1
Oregon Caves	2	4	5	5	5	5	4	4	5	4	3	5	5	5	2	2	5	2	1	5	1	1	5	1	2	5	5	5	5	3	4	5	5	5	5	5	5	5	5	5	4	4	5	5	4	4	1	1	1
Oregon Caves	2	5	5	5	5	5	5	5	5	5	5	1	5	5	1	5	5	1	3	5	1	3	5	1	3	5	5	5	1	1	5	5	1	1	5	5	1	1	5	5	1	1	5	5	1	1	1	1	1
Oregon Caves	2	5	5	5	5	5	5	5	5	5	5	5	4	4	5	4	5	4	4	4	5	4	4	5	4	4	5	5	5	5	5	5	5	5	5	5	5	5	5	5	5	5	5	5	5	5	5	1	1
Oregon Caves	2	5	5	5	5	5	5	5	5	5	5	5	4	5	1	1	5	1	1	5	1	1	5	1	1	5	5	5	5	4	5	5	5	5	5	5	5	5	5	5	5	5	5	5	5	5	4	1	2
Oregon Caves	1	4	5	5	5	5	4	5	5	5	5	5	3	4	5	3	5	5	3	5	5	3	5	5	3	5	5	5	5	5	5	5	5	5	5	5	5	5	5	5	5	5	5	5	5	5	1	0	1
Oregon Caves	1	5	5	5	5	5	5	5	5	5	5	5	5	5	5	5	5	5	5	5	5	5	5	5	5	5	5	4	4	4	5	5	5	5	5	5	5	5	5	5	5	5	5	5	5	5	4	0	1
Oregon Caves	2	5	5	5	5	5	5	5	5	5	5	5	5	5	5	5	5	5	5	5	5	5	5	5	5	5	4	4	4	3	5	5	3	3	5	5	3	3	5	5	3	3	5	5	3	3	1	1	2
Oregon Caves	1	4	5	5	5	5	4	5	5	5	5	1	1	1	1	1	1	1	1	1	1	1	1	1	1	1	5	5	5	5	5	5	5	5	5	5	5	5	5	5	5	5	5	5	5	5	1	1	1
Oregon Caves	1	5	2	5	1	1	2	1	3	1	1	4	3	3	1	1	4	4	1	4	4	1	3	4	1	4	1	1	1	1	4	1	1	1	5	1	1	1	5	1	1	1	5	1	1	1	1	1	2
Oregon Caves	2	4	5	5	5	5	4	4	5	5	5	5	5	5	5	5	5	5	5	5	5	5	5	5	5	5	5	5	5	5	5	5	5	5	5	5	5	5	5	5	5	5	5	5	5	5	5	1	1
Oregon Caves	2	3	5	5	5	5	3	3	5	5	5	2	5	3	2	4	4	1	5	5	1	3	5	1	4	5	4	4	4	4	4	4	4	3	4	4	4	4	4	4	4	4	4	4	4	4	1	0	1
Oregon Caves	2	4	4	4	4	4	3	2	4	4	3	3	3	3	2	3	3	2	2	2	2	2	2	1	1	1	3	3	3	3	3	3	3	3	4	4	4	4	4	4	4	4	4	4	4	4	1	1	1
Oregon Caves	1	3	4	4	4	4	3	4	4	4	4	3	3	3	3	3	3	3	3	3	3	3	3	2	2	2	3	3	3	4	4	4	4	4	4	4	4	4	4	4	4	4	4	4	4	4	1	0	1
Oregon Caves	1	5	5	5	5	5	5	5	5	5	5	5	5	5	4	4	5	3	4	5	3	4	5	3	5	5	4	4	3	3	4	4	3	3	4	5	3	3	4	5	3	3	4	5	3	3	1	0	2
Oregon Caves	2	3	4	5	5	5	4	4	4	4	4	3	3	5	3	3	5	3	3	5	3	3	5	3	3	5	3	3	3	3	3	3	3	3	3	3	3	3	3	3	3	3	3	3	3	3	2	0	2
Oregon Caves	2	5	5	5	5	5	5	5	5	5	5	5	3	5	5	2	5	5	3	5	1	3	5	1	3	5	3	3	3	3	3	3	3	3	4	4	3	3	5	5	3	3	5	5	3	3	1	0	1
Oregon Caves	1	4	5	5	5	5	4	4	4	2	2	5	2	4	1	3	4	1	1	1	1	3	5	1	1	5	5	5	5	5	5	5	1	1	5	5	1	1	5	5	1	1	5	5	1	1	2	0	1
Oregon Caves	2	5	5	5	5	5	5	5	5	5	5	5	5	5	4	4	4	2	2	1	1	1	1	1	2	5	4	3	4	3	5	5	5	5	4	5	5	5	5	5	5	5	5	5	3	3	2	1	2
Oregon Caves	1	3	5	5	4	4	4	5	5	5	5	4	3	3	2	2	2	2	2	2	2	2	2	3	3	3	4	4	4	4	5	3	3	3	4	4	4	4	4	4	4	4	4	4	4	4	4	1	1
Oregon Caves	1	5	5	5	5	5	4	5	5	5	5	5	5	5	1	4	5	1	1	3	4	4	5	3	3	5	4	4	4	4	5	5	5	5	5	5	5	5	5	5	5	5	5	5	5	5	3	0	#NULL!
Oregon Caves	1	5	5	5	5	5	4	3	4	4	4	4	4	4	4	4	4	4	1	4	4	1	5	4	1	5	5	4	5	3	4	4	5	3	5	5	5	3	5	5	5	4	5	5	5	4	1	1	1
Oregon Caves	1	5	5	5	5	5	5	5	5	5	5	5	5	5	5	5	5	5	5	5	5	5	5	5	5	5	5	3	5	3	5	5	5	5	5	5	5	5	5	5	5	5	5	5	5	5	1	1	1
Oregon Caves	2	4	4	4	4	4	3	3	3	3	3	4	3	4	2	3	4	2	2	4	4	2	4	2	2	4	4	3	3	3	4	4	3	3	4	4	3	3	4	4	3	3	4	4	3	3	1	0	1
Oregon Caves	2	5	5	5	5	5	5	5	5	5	5	3	3	3	2	2	4	2	2	4	2	2	4	2	2	4	4	4	4	3	4	4	3	3	4	4	3	3	4	4	3	3	4	4	3	3	1	0	1
Oregon Caves	2	5	5	5	5	5	4	4	4	5	5	4	4	4	4	4	4	1	1	1	1	1	1	1	1	1	3	3	3	3	4	4	4	4	4	5	5	5	5	5	5	5	5	5	5	5	1	0	1
Oregon Caves	2	5	5	5	5	5	5	5	5	5	5	5	2	4	2	2	5	2	3	5	2	2	4	2	2	4	4	4	5	4	5	5	3	4	5	5	5	5	5	5	5	5	5	5	4	4	1	1	1
Oregon Caves	2	4	5	5	5	5	4	5	5	5	5	5	5	5	5	5	5	5	5	5	5	5	5	5	5	5	5	5	5	5	5	5	5	5	5	5	5	5	5	5	5	5	5	5	5	5	1	1	2
Oregon Caves	0	3	5	5	5	5	3	5	5	5	5	4	4	4	5	5	5	5	2	4	4	2	4	4	2	4	5	5	5	5	5	5	5	5	5	5	5	5	5	5	5	5	5	4	4	4	3	0	1
Oregon Caves	2	4	4	5	4	4	4	3	4	4	3	4	3	4	2	4	5	4	2	4	2	3	2	2	4	5	4	4	4	4	4	5	4	3	5	5	5	5	3	4	3	3	4	4	4	4	1	0	2
Oregon Caves	2	5	4	5	5	5	4	4	5	5	5	5	5	5	4	4	4	2	2	2	2	2	2	2	2	2	4	4	4	4	4	5	4	4	5	5	5	5	5	5	5	5	5	5	5	5	2	1	2
Oregon Caves	1	4	5	4	4	5	4	5	4	5	4	5	5	5	5	5	5	5	5	5	5	5	5	5	5	5	4	5	4	5	4	5	4	5	4	5	4	5	5	4	5	5	5	5	5	5	1	0	#NULL!
Oregon Caves	1	4	4	5	5	5	4	4	4	4	4	4	2	2	2	2	4	2	2	2	2	2	2	2	2	2	3	3	3	3	4	4	4	4	4	4	4	4	4	4	4	4	4	4	4	4	1	1	2
Oregon Caves	1	4	5	5	5	5	5	5	5	5	5	1	5	1	1	1	5	1	1	5	1	1	5	1	5	5	1	1	1	1	1	1	1	1	5	5	5	5	5	5	5	5	5	5	5	5	1	0	2
Oregon Caves	2	2	5	5	5	5	3	5	5	5	5	4	3	3	3	3	3	2	3	3	2	2	2	2	2	2	4	4	4	4	5	5	5	5	4	4	4	4	4	4	4	4	4	4	4	4	2	0	1
Oregon Caves	1	2	5	5	5	5	3	4	5	5	5	4	5	5	3	4	5	1	1	5	1	1	5	1	1	5	5	5	4	2	5	5	4	2	5	5	4	2	5	5	5	5	5	5	5	5	1	1	2
Oregon Caves	1	4	4	5	5	5	4	4	5	5	5	5	4	4	5	4	5	5	5	5	4	4	4	5	5	5	3	3	3	3	4	4	4	4	4	4	4	4	4	4	4	4	4	4	4	4	1	1	2
Oregon Caves	2	4	4	5	5	5	4	4	4	3	5	3	3	4	5	5	5	1	3	2	3	3	3	3	3	3	3	5	5	5	3	5	5	5	5	5	5	5	5	5	5	5	4	4	3	3	4	1	2
Oregon Caves	2	5	5	5	5	5	5	5	5	5	5	1	1	1	5	5	5	5	5	5	5	5	5	5	5	5	5	4	1	1	5	5	5	5	5	5	5	5	5	5	5	5	5	5	1	5	1	0	1
Oregon Caves	2	3	5	5	5	5	3	5	5	5	5	5	3	5	5	3	5	5	3	5	5	1	5	5	1	5	5	5	3	3	5	5	3	3	5	5	3	3	5	5	3	3	5	5	3	3	1	0	2
Oregon Caves	2	3	5	5	5	5	3	5	5	5	5	5	2	3	5	1	5	5	1	5	5	1	5	5	1	5	4	2	5	2	5	5	5	3	5	5	5	5	5	5	5	5	5	5	5	5	1	0	1
Oregon Caves	2	4	5	5	5	5	4	5	5	4	4	2	2	4	4	4	4	2	2	4	2	2	5	2	2	4	3	3	4	3	2	4	4	4	2	4	4	4	2	4	4	4	1	4	4	4	2	0	2
Oregon Caves	0	5	5	5	5	5	5	5	5	5	5	5	5	4	4	4	4	4	4	4	4	4	4	4	3	3	4	4	4	4	4	4	4	4	4	4	4	4	4	4	4	4	4	4	4	4	4	1	2
Oregon Caves	0	4	4	3	4	4	4	3	2	3	3	4	4	4	2	4	4	3	3	3	3	3	3	4	4	4	3	5	5	5	3	4	4	3	4	4	4	4	4	4	4	4	4	4	4	4	5	0	1
Oregon Caves	2	5	5	5	5	5	4	5	5	5	5	4	4	4	4	4	4	3	1	1	3	3	3	1	1	1	4	4	4	3	5	5	3	3	5	5	3	3	5	5	3	3	5	5	3	3	1	0	1
Oregon Caves	1	2	5	5	5	5	3	5	5	5	5	2	4	4	1	1	5	1	5	5	1	1	4	1	1	4	4	4	4	3	4	4	3	3	4	4	3	3	4	4	3	3	4	4	3	3	2	0	2
Oregon Caves	1	4	5	5	5	4	4	5	5	4	4	5	4	5	5	4	5	5	1	5	5	1	5	5	1	5	5	5	2	2	5	5	2	2	5	5	2	2	5	5	2	2	5	5	2	2	1	1	1
Oregon Caves	1	5	5	5	5	5	4	5	5	5	5	4	4	5	5	2	4	5	1	4	5	1	5	5	1	4	4	4	4	4	4	5	3	2	5	5	3	3	5	5	3	3	5	5	3	3	1	1	2
Oregon Caves	1	4	5	5	5	5	4	5	5	5	5	5	5	5	5	5	5	5	5	5	5	5	5	5	5	5	5	5	5	5	5	5	5	5	5	5	5	5	5	5	5	5	5	5	5	5	1	0	2
Oregon Caves	0	5	5	5	5	5	5	5	5	5	5	3	4	4	4	4	4	1	1	5	1	1	5	1	1	5	4	4	3	3	5	5	3	3	5	5	1	1	5	5	5	5	5	5	1	1	4	0	1
Oregon Caves	2	5	5	5	5	5	5	5	5	5	5	5	3	3	5	3	3	5	1	1	5	1	1	1	1	1	3	3	3	3	5	5	5	5	5	5	5	5	5	5	1	1	5	5	1	1	1	1	1
Oregon Caves	1	5	5	5	5	5	5	5	5	5	5	1	1	1	1	1	5	1	1	5	1	1	5	1	1	5	5	5	1	1	5	5	1	1	5	5	1	1	5	5	1	1	5	5	1	1	1	1	2
Oregon Caves	1	3	5	5	5	5	3	4	5	4	4	4	2	4	5	2	5	5	1	5	5	2	5	5	1	5	5	5	1	1	5	5	1	1	5	5	1	1	5	5	1	1	5	5	1	1	1	0	1
Oregon Caves	1	4	5	5	5	4	5	5	5	5	5	4	4	4	4	4	4	4	4	4	4	4	4	4	4	4	4	4	4	4	4	4	4	4	4	4	4	4	4	4	4	4	4	4	4	4	1	1	1
Oregon Caves	1	4	4	4	4	4	4	3	4	4	5	2	4	4	4	4	4	2	4	4	2	4	4	2	4	4	4	4	4	4	4	4	4	4	4	4	4	4	4	4	4	4	4	4	4	4	1	1	1
Oregon Caves	1	2	3	3	4	4	3	3	3	3	3	4	3	3	4	3	3	4	3	3	4	3	3	4	3	3	3	3	3	3	4	4	4	3	4	4	4	4	4	4	4	4	4	4	4	4	2	1	2
Wind Cave	0	4	4	4	4	4	4	4	4	4	4	5	4	5	2	2	2	2	2	2	2	2	2	2	2	2	2	5	5	4	2	4	4	4	2	2	3	3	2	4	4	4	2	4	4	4	1	0	2
Wind Cave	0	5	5	5	5	5	5	5	5	5	5	1	1	1	1	1	1	1	1	1	1	1	1	3	3	3	5	5	5	5	5	5	5	5	5	5	5	5	5	5	5	5	5	5	5	5	1	0	1
Wind Cave	1	4	5	5	5	5	4	5	5	5	5	3	3	3	1	3	2	1	3	2	2	3	2	1	3	2	5	5	5	5	5	5	5	5	5	5	5	5	5	5	5	5	5	5	5	5	4	1	2
Wind Cave	1	5	5	5	5	5	5	5	5	5	5	5	1	1	5	1	1	5	1	1	5	1	1	5	1	1	4	4	2	2	5	5	5	5	5	5	5	5	5	5	4	4	5	5	4	4	1	1	1
Wind Cave	2	5	5	5	5	5	5	5	5	5	5	5	5	5	5	5	5	5	5	5	5	5	5	5	5	5	5	5	5	5	5	5	5	5	5	5	5	5	5	5	5	5	5	5	5	5	3	0	1
Wind Cave	1	5	4	3	4	3	1	2	1	1	2	3	3	3	3	3	4	3	3	3	3	4	3	3	3	3	4	4	4	3	4	4	3	3	4	4	3	3	4	3	4	3	4	4	3	3	1	0	1
Wind Cave	2	4	4	5	5	5	4	4	3	5	4	4	4	4	2	2	4	2	3	4	2	3	4	2	3	4	4	4	4	4	5	5	4	4	5	5	4	4	5	5	4	4	5	5	4	4	2	1	2
Wind Cave	1	5	5	5	5	5	4	5	5	5	5	1	3	3	1	1	3	1	1	1	1	1	1	1	1	1	4	5	3	3	4	5	3	3	4	5	3	3	4	5	3	3	4	5	3	3	1	1	1
Wind Cave	0	3	5	5	5	5	3	5	5	5	5	5	3	3	1	3	5	1	1	5	1	1	5	1	1	5	4	3	4	3	5	5	3	3	5	5	4	3	5	5	2	2	5	5	3	3	1	1	1
Wind Cave	2	4	5	5	5	5	4	5	5	5	5	3	5	5	1	3	5	1	1	1	1	1	1	1	1	1	5	5	5	5	5	5	5	5	5	5	5	5	5	5	4	3	5	5	3	3	2	1	1
Wind Cave	0	4	5	5	5	5	3	3	3	3	3	5	5	5	5	5	5	5	5	5	5	5	5	5	5	5	5	5	5	5	5	5	5	5	5	5	5	5	5	5	5	5	5	5	5	5	1	0	1
Wind Cave	0	5	5	5	5	5	4	5	5	5	5	3	2	4	3	2	4	3	2	4	3	2	4	3	2	4	4	4	4	4	4	4	4	4	4	4	4	4	4	4	4	4	4	4	4	4	1	1	2
Wind Cave	1	4	5	5	5	4	5	5	5	4	3	5	5	5	5	2	4	1	2	4	3	1	4	5	1	3	5	5	5	5	5	5	5	5	5	5	5	5	5	5	5	5	4	4	4	4	4	1	2
Wind Cave	0	5	5	5	5	5	5	5	5	5	5	5	5	5	5	4	5	2	2	4	2	2	4	2	2	4	5	5	3	3	5	5	3	3	5	5	3	3	5	5	3	3	5	5	3	3	1	1	1
Wind Cave	1	5	5	5	5	5	5	5	5	5	5	2	2	2	2	2	4	2	2	4	2	2	4	2	2	4	4	4	4	2	4	4	2	2	5	5	2	2	5	5	2	2	5	5	2	2	1	1	1
Wind Cave	1	4	5	5	5	5	3	5	5	5	5	5	4	5	5	5	5	5	5	5	5	5	5	1	3	3	5	4	3	2	5	5	5	5	5	5	3	3	5	5	3	3	5	5	4	4	4	0	1
Wind Cave	0	5	5	5	5	5	5	5	5	5	5	5	5	5	3	4	5	2	2	4	4	2	4	4	2	4	5	5	5	5	5	5	5	5	5	5	5	5	5	5	5	5	5	5	5	5	1	1	2
Wind Cave	0	4	4	4	4	4	4	4	4	4	4	4	4	4	4	4	4	4	4	4	4	4	4	4	4	4	4	4	4	4	4	4	4	4	4	4	4	4	4	4	4	4	4	4	4	4	3	1	1
Wind Cave	1	4	5	5	5	5	4	5	5	5	5	5	4	4	5	4	4	5	4	4	5	4	4	5	4	4	5	5	5	5	5	5	5	5	5	5	5	5	5	5	5	5	5	5	5	5	5	0	2
Wind Cave	1	4	5	5	5	5	4	5	5	5	5	5	5	5	1	5	5	1	5	5	1	5	5	1	5	5	3	3	3	3	3	3	3	3	3	3	3	3	3	3	3	3	3	3	3	3	3	0	2
Wind Cave	0	4	5	5	4	4	4	5	5	5	5	4	4	4	5	5	5	5	5	5	4	3	4	4	4	4	4	5	4	4	5	5	5	5	5	5	5	5	5	5	5	5	5	5	5	5	1	0	1
Wind Cave	1	5	5	5	5	5	5	5	5	5	5	2	3	4	1	2	4	1	3	4	1	2	4	1	3	4	4	4	4	4	4	4	4	4	4	4	4	4	4	4	4	4	4	4	4	4	1	0	1
Wind Cave	1	4	4	4	4	4	4	4	4	4	4	4	4	4	4	4	4	5	5	5	5	5	5	5	5	5	4	4	4	4	4	4	2	4	4	4	2	4	4	4	2	4	4	4	2	4	5	0	2
Wind Cave	1	5	4	5	5	5	4	5	5	5	5	5	4	5	5	5	4	5	5	5	5	5	4	5	5	5	5	1	5	1	5	5	5	5	5	4	5	5	5	5	5	5	5	5	5	5	1	0	2
Wind Cave	0	5	5	5	5	5	5	5	5	5	5	3	4	5	3	2	5	3	2	5	3	2	5	2	2	5	5	5	3	3	5	5	3	3	5	5	3	3	5	5	3	3	5	5	3	3	1	1	1
Wind Cave	1	4	5	5	5	5	5	5	5	5	5	3	3	4	2	3	4	1	3	4	1	3	4	1	3	2	5	5	5	5	5	5	5	5	5	5	5	5	5	5	5	5	5	5	5	5	3	1	2
Wind Cave	2	1	3	5	4	3	1	2	3	3	3	3	3	3	3	3	3	3	3	3	3	3	3	3	3	3	3	3	1	1	3	3	1	1	4	4	4	4	3	3	3	3	3	3	3	3	1	1	2
Wind Cave	1	5	5	5	5	5	5	5	5	5	5	5	4	5	5	2	5	3	1	5	3	1	5	3	1	5	5	5	4	2	5	5	5	5	5	5	5	5	5	5	5	5	5	5	2	1	1	0	2
Wind Cave	1	5	5	5	5	5	5	5	5	5	5	4	3	2	4	3	2	4	2	2	5	2	2	4	2	2	4	5	3	3	5	5	3	3	5	5	3	3	5	5	3	3	5	5	3	3	1	1	1
Wind Cave	1	5	5	5	5	5	4	2	5	2	2	4	4	4	5	4	5	2	1	4	2	2	5	4	1	5	4	4	5	3	2	5	5	5	5	5	5	5	1	5	5	5	1	5	5	5	1	1	2
Wind Cave	2	4	5	5	5	5	3	4	4	5	5	5	4	4	3	3	4	4	3	4	3	4	4	3	3	3	3	4	4	3	3	4	4	3	4	4	4	3	3	4	4	3	4	4	4	4	5	0	2
Wind Cave	0	5	5	5	5	5	5	5	5	5	5	5	4	5	5	4	5	5	3	5	5	3	5	5	3	5	5	5	3	3	5	5	3	3	5	5	3	3	5	5	3	3	5	5	3	3	4	1	2
Wind Cave	2	4	5	5	5	5	5	5	5	5	5	3	4	4	5	5	5	5	5	5	5	5	5	5	5	5	5	4	4	4	5	4	4	3	5	4	5	5	5	5	3	3	5	5	3	3	2	1	1
Wind Cave	0	5	5	5	5	5	5	3	3	5	5	5	4	5	5	2	5	5	2	5	5	2	5	5	2	5	5	3	3	2	5	5	2	2	5	5	2	2	5	5	2	2	5	5	2	2	2	1	1
Wind Cave	2	3	4	4	4	3	4	4	4	4	4	5	5	5	5	5	5	5	5	5	5	5	5	5	5	5	3	3	3	3	4	3	3	3	4	4	4	4	3	3	3	3	3	3	3	3	2	1	2
Wind Cave	2	5	5	5	5	5	5	5	5	5	5	5	3	3	5	3	3	5	3	3	5	3	5	5	5	5	5	5	5	5	5	5	5	5	5	5	5	5	5	5	5	5	5	5	5	5	2	1	1
Wind Cave	0	1	5	4	4	4	2	4	4	4	4	4	4	4	4	4	4	4	4	4	4	4	4	4	4	4	1	1	1	1	4	4	4	4	4	4	4	4	4	4	4	4	4	4	4	4	1	0	1
Wind Cave	2	5	5	5	5	5	5	5	5	5	5	5	5	5	5	5	5	1	3	5	1	3	5	1	3	5	3	5	3	4	5	5	3	5	5	5	3	5	5	5	3	5	5	5	3	5	2	1	1
Wind Cave	1	5	5	5	5	5	5	5	5	5	5	2	4	4	3	4	4	2	3	4	2	4	4	2	4	4	4	4	4	4	2	5	5	5	4	4	4	4	4	4	4	4	4	4	4	4	1	1	1
Wind Cave	1	3	4	5	5	5	4	4	4	4	4	5	3	4	4	3	4	3	3	3	2	3	2	2	3	3	4	3	2	2	4	4	3	3	4	3	2	2	4	4	2	2	4	4	2	2	1	0	2
Wind Cave	1	4	5	5	5	5	4	5	5	1	1	5	4	3	4	2	4	4	2	4	2	2	2	2	2	2	3	3	4	3	5	5	2	4	5	5	4	4	5	5	3	3	5	5	2	2	1	1	2
Wind Cave	1	5	4	5	5	5	4	4	5	5	5	3	2	2	2	2	4	2	2	4	1	1	4	1	1	4	4	4	5	5	4	4	5	5	5	5	5	4	5	4	4	4	5	5	4	4	1	0	1
Wind Cave	1	4	4	4	4	4	4	4	4	4	4	4	4	4	4	4	4	4	4	4	4	4	4	4	4	4	3	3	3	3	5	5	5	5	5	5	5	5	5	5	5	5	5	5	5	5	1	0	1
Wind Cave	1	2	4	4	3	4	3	4	4	3	3	3	3	3	3	3	3	3	3	3	3	3	3	2	3	3	3	3	3	3	3	3	3	3	4	4	4	4	4	4	4	4	4	4	4	4	3	1	1
Wind Cave	0	4	4	4	4	4	3	4	2	2	3	4	3	4	4	4	4	4	4	4	2	4	4	4	4	4	1	3	4	3	4	4	4	4	4	4	4	4	4	4	4	4	4	4	4	4	3	1	1
Wind Cave	1	5	5	5	5	5	5	5	5	5	5	5	5	5	5	5	5	5	5	5	5	5	5	5	5	5	4	5	5	5	5	5	5	5	5	5	5	5	5	5	5	5	5	5	5	5	2	0	1
Wind Cave	1	4	5	5	5	5	5	5	5	5	5	5	3	4	4	2	5	4	2	5	4	2	5	4	2	5	5	4	3	3	5	5	3	3	5	5	3	3	5	5	3	3	5	5	3	3	1	1	1
Wind Cave	2	4	5	5	5	5	4	5	5	5	5	5	5	5	1	1	1	1	1	1	1	1	1	1	1	1	5	5	5	5	5	5	5	5	5	5	5	5	5	5	5	5	5	5	5	5	1	0	2
Wind Cave	2	4	3	5	5	5	3	2	5	5	5	5	5	3	1	1	5	1	1	4	1	1	5	1	1	5	4	5	3	5	5	5	3	5	5	5	3	5	5	5	3	3	5	5	3	4	2	1	2
Wind Cave	0	2	4	5	5	5	3	1	4	2	2	5	5	4	2	2	5	1	1	5	1	1	4	1	1	4	3	4	5	4	4	4	5	5	5	5	5	5	4	5	5	5	4	5	5	5	1	0	1
Wind Cave	0	4	5	5	5	4	4	4	4	5	4	5	4	4	4	4	4	4	4	4	4	4	4	4	4	4	5	4	4	3	5	5	3	3	5	5	3	3	5	5	4	4	5	5	3	3	1	1	2
Wind Cave	1	4	4	5	4	4	4	4	5	4	4	4	4	5	2	2	4	1	1	5	2	3	4	2	3	4	4	4	4	4	4	4	4	4	5	5	5	5	4	4	4	4	4	4	4	4	1	1	2
Wind Cave	1	5	5	5	5	5	4	5	5	5	5	3	2	5	3	4	5	4	2	5	3	2	5	3	2	5	4	4	4	4	4	5	4	4	4	5	4	4	4	5	4	4	4	5	4	4	1	0	1
Wind Cave	1	4	5	5	5	4	4	5	5	5	4	2	4	4	2	4	4	2	4	4	2	4	4	2	5	5	4	3	4	4	4	4	4	3	5	5	5	5	3	4	4	4	3	3	3	3	1	0	1
Wind Cave	1	4	5	5	5	5	4	4	4	4	4	4	4	4	4	5	4	4	4	4	4	4	4	4	4	4	4	4	4	2	4	4	4	2	4	4	4	2	4	4	4	2	4	4	4	2	2	1	2
Wind Cave	0	3	5	5	5	5	4	5	5	5	5	1	1	1	1	1	1	1	1	1	1	1	1	1	1	1	5	5	5	5	5	5	5	5	5	5	5	5	5	5	5	5	5	5	5	5	5	1	2
Wind Cave	0	4	5	5	5	5	4	4	4	5	5	5	4	4	4	4	4	4	4	4	4	4	4	5	2	4	4	4	4	2	4	4	4	4	4	4	4	4	4	4	4	4	4	4	4	4	4	1	1
Wind Cave	0	5	5	5	5	5	5	4	4	4	4	5	4	5	2	2	5	1	1	5	5	1	5	5	2	5	5	5	5	5	5	5	5	5	5	5	5	5	4	5	5	5	5	5	5	5	1	1	1
Wind Cave	0	4	4	4	4	4	4	4	4	4	4	4	2	2	4	2	2	4	2	2	4	2	2	4	2	2	4	4	4	4	4	4	4	4	4	4	4	4	4	4	4	4	4	4	4	4	1	1	2
Wind Cave	1	4	4	5	5	5	5	4	5	5	5	5	5	5	4	5	5	5	1	5	5	1	5	5	1	5	5	5	4	2	5	5	3	3	5	5	3	3	5	5	3	3	5	5	3	3	1	1	1
Wind Cave	0	3	5	5	5	5	3	3	3	3	3	4	2	2	5	2	4	5	1	4	2	2	4	2	2	4	3	3	3	3	4	4	4	4	4	5	4	4	3	3	3	3	3	3	3	3	1	0	1
Wind Cave	0	2	2	5	5	4	3	2	3	2	1	4	3	2	4	4	5	5	2	5	4	1	4	4	4	5	2	4	4	3	4	5	3	4	4	5	3	4	5	5	3	4	4	4	4	3	1	0	2
Wind Cave	2	4	5	5	5	5	4	5	5	5	5	5	4	4	4	4	4	3	2	2	4	4	4	4	4	4	4	4	3	4	4	4	4	4	4	4	4	4	4	4	4	4	4	4	4	4	1	1	2
Wind Cave	2	5	5	5	4	4	4	4	4	4	2	5	5	5	5	4	4	1	1	4	1	1	4	1	1	4	5	5	5	5	5	5	5	5	5	5	5	5	5	5	5	5	5	5	5	5	1	1	1
Wind Cave	0	5	5	5	5	5	4	5	5	5	4	3	4	4	3	3	4	4	3	4	4	2	4	4	3	4	4	4	4	3	4	4	4	4	4	4	4	4	4	4	4	4	4	4	4	4	1	1	1
Wind Cave	1	5	5	5	5	5	5	5	5	5	5	5	3	5	5	5	5	1	3	5	1	3	5	1	3	5	5	5	5	5	5	5	5	5	5	5	5	5	5	5	5	5	5	5	5	5	2	1	2
Wind Cave	0	3	4	5	5	5	3	4	5	5	5	4	4	4	4	3	5	2	3	4	2	4	4	2	3	4	3	4	4	4	4	4	3	3	4	4	4	4	4	4	4	4	4	4	4	4	1	1	1
Wind Cave	0	4	4	5	5	5	3	3	4	4	4	3	4	5	3	4	5	5	5	5	5	5	5	3	3	3	5	5	5	5	5	5	5	5	5	5	5	5	5	5	5	5	5	5	5	5	4	1	1
Wind Cave	1	4	4	5	5	5	3	3	4	4	4	4	4	4	4	3	4	4	2	4	3	3	3	2	2	2	4	4	4	4	4	4	4	4	4	4	4	4	4	4	4	4	4	4	4	4	1	1	2
Wind Cave	0	4	2	5	4	4	3	2	4	4	4	4	4	5	3	5	5	4	1	5	1	1	2	1	1	1	4	4	4	2	2	4	4	4	4	4	4	4	2	4	4	4	4	4	4	4	4	1	2
Wind Cave	1	4	2	5	4	3	4	2	4	3	3	4	3	4	4	1	3	2	4	3	4	3	4	3	4	4	4	4	3	3	5	5	4	4	5	5	3	5	3	3	3	3	4	3	3	3	1	0	1
Wind Cave	0	3	5	5	5	5	3	5	5	5	5	2	4	4	2	2	5	2	2	5	2	2	5	2	2	5	4	4	4	2	5	5	4	4	5	5	3	3	5	5	3	3	5	5	3	3	1	0	1
Wind Cave	1	4	5	5	5	5	5	5	5	5	5	3	3	3	3	3	4	2	3	3	2	3	3	2	3	3	4	3	4	3	4	4	3	3	4	4	3	3	4	4	3	3	5	5	3	3	2	1	1
Wind Cave	0	5	5	5	5	5	5	5	5	5	5	5	5	5	5	5	5	5	5	5	5	5	5	5	5	5	5	5	5	5	5	5	5	5	5	5	5	5	5	5	5	5	5	5	5	5	1	1	2
Wind Cave	1	4	4	4	4	4	4	3	3	4	4	4	4	3	2	3	4	3	3	4	2	3	4	2	3	4	3	4	4	4	3	4	4	4	3	4	4	4	4	4	4	4	4	4	3	3	1	0	2
Wind Cave	0	4	5	5	5	5	5	5	5	5	5	5	5	5	5	5	5	5	5	5	5	5	5	5	5	5	5	5	5	5	5	5	5	5	5	5	5	5	5	5	5	5	5	5	5	5	3	1	1
Wind Cave	2	4	5	5	5	5	4	5	5	5	5	2	5	3	1	2	4	1	1	5	1	1	3	1	1	1	3	3	3	3	5	5	3	3	5	5	3	3	5	5	3	3	5	5	3	3	5	1	1
Wind Cave	1	4	5	5	4	3	4	5	5	5	5	3	3	4	2	2	2	2	2	2	2	2	2	2	2	2	4	4	4	4	4	4	4	4	4	4	4	4	4	4	4	4	4	4	4	4	3	1	1
Wind Cave	1	4	5	5	5	5	4	4	4	4	4	3	3	5	3	3	5	3	3	5	3	3	5	3	3	5	4	4	4	4	4	4	4	4	4	4	4	4	4	4	4	4	4	4	4	4	1	0	1
Wind Cave	1	4	4	5	4	3	4	4	4	4	4	2	4	4	2	3	4	2	2	4	3	3	3	3	2	4	4	4	4	4	4	4	4	4	4	4	4	4	4	4	4	4	3	3	3	3	2	1	1
Wind Cave	0	5	5	5	5	5	4	5	5	4	3	5	5	5	5	5	5	2	2	5	2	2	5	2	2	5	5	5	5	5	4	5	5	5	5	5	5	5	5	5	5	5	5	5	5	5	1	1	1
Wind Cave	1	4	5	5	5	5	4	5	5	5	5	4	4	4	5	5	5	4	4	4	5	5	5	4	4	4	4	4	4	4	5	5	5	5	5	5	5	5	5	5	5	5	5	5	3	3	1	1	2
Wind Cave	1	5	5	5	5	5	5	5	5	5	5	1	5	5	1	5	5	1	5	5	1	1	5	1	1	5	5	5	5	5	5	5	5	5	5	5	5	5	5	5	5	5	5	5	5	5	1	0	1
Wind Cave	0	5	5	5	5	5	4	3	5	4	2	5	3	4	4	3	5	1	1	5	1	1	5	1	1	5	3	4	4	3	4	5	4	4	4	5	4	4	4	5	4	4	4	5	4	4	1	0	2
Wind Cave	1	5	5	5	4	3	5	5	5	5	5	5	2	4	2	2	4	3	3	5	3	3	5	3	3	5	5	5	1	1	5	5	4	4	5	5	5	5	5	5	5	5	5	5	5	5	1	1	1
Wind Cave	0	4	5	5	5	5	5	5	5	5	5	4	4	4	1	1	4	1	1	4	1	1	4	1	1	1	4	4	4	4	4	4	1	1	4	4	1	1	5	5	1	1	4	4	1	1	1	1	2
Wind Cave	1	5	5	5	5	5	5	5	5	5	5	5	2	5	5	5	5	1	1	5	5	5	5	5	5	5	5	5	5	5	5	5	5	5	5	5	5	5	5	5	5	5	5	5	5	5	5	1	1
Wind Cave	0	3	5	5	5	5	4	5	5	5	5	5	3	5	3	3	5	3	3	5	3	3	5	3	3	3	5	4	1	1	5	4	1	1	5	4	1	1	5	4	1	1	5	5	1	1	1	0	1
Wind Cave	1	5	5	5	5	5	5	5	5	5	5	5	5	5	5	3	3	5	5	5	5	5	5	5	3	3	5	5	3	3	5	5	3	3	5	5	3	3	5	5	3	3	5	5	3	3	1	1	1
Wind Cave	0	5	5	5	5	2	5	5	5	5	3	5	5	5	5	5	5	5	5	5	5	5	5	5	5	5	5	5	5	5	5	5	5	5	5	5	5	5	5	5	5	5	5	5	5	5	1	0	1
Wind Cave	0	4	5	5	5	5	4	4	4	4	4	5	4	4	5	5	5	5	2	4	5	2	5	5	2	5	4	4	4	4	4	4	4	4	5	5	5	5	5	5	5	5	5	5	5	5	2	1	2
Wind Cave	2	4	4	5	5	5	4	5	5	5	5	5	5	5	5	5	5	5	5	5	5	5	5	5	5	5	5	5	3	3	5	5	3	3	5	5	3	3	5	5	3	3	5	5	3	3	2	1	1
Wind Cave	1	4	5	5	5	5	3	5	5	5	4	4	4	4	5	5	5	5	5	5	4	5	5	4	4	4	3	3	3	3	5	5	5	5	5	5	5	5	5	5	5	5	5	5	5	5	2	0	2
Wind Cave	1	3	5	5	5	5	4	4	4	4	4	5	5	5	5	5	5	5	5	5	5	5	5	5	5	5	4	4	4	4	4	4	4	4	4	4	4	4	4	4	4	4	4	4	4	4	1	0	1
Wind Cave	0	5	4	5	4	4	5	4	5	4	4	4	5	5	5	5	5	5	5	5	5	5	5	4	5	5	5	5	5	5	4	4	5	5	5	5	5	5	5	5	5	5	5	5	5	5	1	0	1
Wind Cave	1	3	4	4	5	5	3	3	3	3	3	4	5	4	2	1	1	1	1	4	1	1	1	1	1	1	4	4	4	4	4	4	4	4	4	4	4	4	4	4	4	4	4	4	4	4	4	1	2
Wind Cave	1	5	5	5	5	5	5	4	5	4	4	3	4	4	3	4	4	4	4	4	2	2	2	2	2	2	5	5	5	5	4	5	5	5	5	5	5	5	5	5	5	5	5	5	5	5	1	1	1
Wind Cave	1	5	5	5	5	5	5	5	5	5	5	4	3	5	2	3	5	1	1	5	1	1	5	1	1	5	3	5	5	5	3	5	5	5	4	5	5	5	4	5	5	5	5	5	5	5	1	1	2
Wind Cave	1	5	5	5	5	5	5	5	5	5	5	5	4	4	5	1	4	5	1	4	5	1	4	5	1	4	5	5	5	5	5	5	5	5	5	5	5	5	5	5	5	5	5	5	5	5	1	1	2
Wind Cave	1	4	5	5	5	5	5	5	5	5	5	4	4	4	2	1	1	1	3	3	4	4	4	3	3	3	5	4	4	4	5	4	3	3	5	5	3	3	5	5	4	3	5	4	3	3	1	1	1
Wind Cave	0	4	4	4	4	4	4	3	3	3	3	4	4	4	3	3	3	2	3	4	2	2	2	2	2	2	4	4	4	3	4	5	3	3	5	5	3	3	5	5	3	3	5	5	3	3	1	1	2
Wind Cave	1	5	5	5	5	5	5	4	5	5	5	4	5	3	2	3	2	1	2	2	1	1	1	1	1	1	3	4	4	4	5	5	4	4	5	5	4	4	5	5	5	5	5	5	5	5	1	0	2
Wind Cave	2	4	5	5	5	5	4	5	5	5	5	5	3	3	1	3	2	1	2	2	1	1	1	1	1	1	4	4	3	3	4	4	2	2	5	5	1	1	5	5	1	1	5	5	1	1	2	1	#NULL!
Wind Cave	1	5	5	5	5	5	5	4	5	5	3	5	4	5	4	4	5	4	4	5	4	3	5	4	4	5	5	5	5	5	5	5	5	5	5	5	5	5	5	5	5	5	5	5	5	5	1	1	1
Wind Cave	1	5	5	5	5	5	4	4	5	4	4	5	4	5	1	3	5	1	1	5	1	1	5	1	1	5	4	5	3	3	5	5	4	4	5	5	5	5	5	5	1	1	5	5	1	1	1	1	1
Wind Cave	1	4	5	5	5	5	5	2	3	3	2	5	5	5	1	3	4	5	5	5	1	1	5	1	1	5	4	5	5	3	5	5	5	5	5	5	5	5	5	5	5	5	5	5	5	5	1	1	1
Wind Cave	1	5	5	5	5	5	5	5	5	5	5	5	5	5	1	5	5	5	5	5	1	1	5	1	1	5	5	5	1	1	5	5	5	5	5	5	5	5	5	5	5	5	5	5	5	5	4	0	1
Wind Cave	0	5	5	5	5	5	4	5	5	5	5	4	2	4	5	2	5	5	1	5	5	1	5	5	1	5	5	4	4	4	5	5	4	5	5	5	5	3	5	5	5	3	5	5	5	3	1	0	1
Wind Cave	1	4	4	4	4	4	5	5	5	5	5	4	4	4	2	2	2	2	2	2	2	2	2	4	4	4	4	5	4	3	4	4	4	4	4	4	4	4	4	4	4	4	4	4	4	4	1	0	2
Wind Cave	0	5	5	5	5	3	4	5	4	3	3	4	4	4	4	4	4	4	4	4	4	4	4	1	1	1	4	5	2	2	5	5	2	2	5	5	1	1	5	5	1	1	5	5	1	1	4	1	1
Wind Cave	1	5	5	5	5	5	5	5	5	5	5	4	2	4	4	2	4	4	2	4	4	2	4	4	2	4	4	4	2	2	4	4	2	2	4	4	4	2	4	4	4	2	4	4	4	2	1	0	1
Wind Cave	0	4	4	4	4	4	3	3	4	4	4	2	4	4	2	4	4	2	4	4	2	4	4	2	4	4	4	4	4	4	4	4	4	4	4	4	4	4	4	4	4	4	4	4	4	4	1	1	2
Wind Cave	0	4	3	5	5	5	4	3	3	4	2	4	4	4	2	4	4	1	1	5	1	1	4	1	1	5	2	4	3	3	2	4	4	4	4	4	4	4	4	4	4	4	4	4	4	4	1	0	1
Wind Cave	0	5	5	5	5	5	5	5	5	5	5	4	4	4	2	2	5	2	2	4	1	1	1	1	1	4	4	5	5	4	4	4	3	3	4	5	4	4	5	5	4	4	5	5	5	5	2	1	1
Wind Cave	2	5	5	5	5	5	5	5	5	5	5	5	4	5	2	2	1	1	1	1	1	1	1	1	1	1	5	5	5	5	5	5	5	5	5	5	5	5	5	5	5	5	5	5	5	5	1	1	2
Wind Cave	0	5	5	5	5	5	5	5	5	5	5	4	4	4	2	3	5	2	2	4	2	2	4	2	2	4	5	5	5	4	5	5	5	4	5	5	5	4	5	5	5	4	5	5	5	4	2	1	2
Wind Cave	0	5	5	5	5	5	5	5	5	5	5	5	2	5	3	1	5	1	1	4	1	1	5	1	1	4	5	5	5	5	5	5	5	5	5	5	5	5	5	5	5	5	5	5	5	5	1	1	1
Wind Cave	1	4	4	4	5	4	4	4	4	4	4	4	4	3	3	3	5	3	3	5	4	3	5	4	3	5	4	4	4	3	4	4	4	4	4	4	4	3	4	4	4	3	4	4	4	3	3	0	1
Wind Cave	0	2	5	5	5	5	2	5	5	5	5	5	5	5	2	3	3	2	2	2	4	3	3	5	5	5	4	4	4	3	4	4	4	3	4	4	4	3	4	4	4	3	4	4	4	3	1	1	2
Wind Cave	1	4	5	5	5	5	4	4	5	5	5	5	1	3	1	5	5	1	5	5	1	5	5	1	5	1	4	4	1	1	5	5	1	1	5	5	1	1	5	5	1	1	5	5	1	1	3	0	1
Wind Cave	1	4	4	5	5	5	4	4	5	5	5	5	4	4	4	4	5	5	2	4	5	3	5	5	3	5	5	5	5	5	5	5	5	5	5	5	5	5	5	5	5	5	5	5	5	5	1	1	2
Wind Cave	2	5	5	5	5	3	5	5	5	4	2	3	4	4	3	4	4	3	4	4	3	4	4	3	3	4	4	4	4	2	4	4	4	2	4	4	4	4	4	4	4	3	4	4	4	3	2	1	1
Wind Cave	1	1	1	1	1	1	5	5	5	5	5	3	2	4	3	2	4	3	2	4	3	2	4	3	2	4	4	4	3	2	4	4	3	2	4	4	3	2	4	4	3	3	4	4	3	3	2	1	1
Wind Cave	0	5	5	4	5	5	5	5	5	5	5	5	5	5	5	5	5	5	5	5	5	5	5	5	5	5	4	5	5	5	4	4	4	5	5	5	5	4	4	5	5	5	3	3	3	3	1	1	#NULL!
Wind Cave	1	5	5	5	5	5	5	5	5	5	5	5	4	5	1	1	5	1	1	5	1	1	5	1	1	5	5	5	3	3	5	5	3	3	5	5	3	3	5	5	3	3	5	5	3	3	1	0	2
Wind Cave	1	4	5	5	4	2	5	3	3	3	1	5	4	4	5	4	5	5	4	4	5	4	5	5	4	5	2	3	2	2	4	4	5	5	5	5	5	5	5	5	5	5	3	4	4	4	1	0	1
Wind Cave	0	5	4	5	5	5	5	5	4	5	5	5	2	2	5	2	5	5	2	5	4	2	5	5	2	5	3	5	3	3	4	4	3	3	4	5	3	3	4	4	3	3	3	3	3	3	5	1	2
Wind Cave	2	5	5	5	5	5	5	5	5	5	5	5	4	5	1	1	4	3	3	5	3	3	5	3	3	5	4	4	4	4	5	5	5	5	5	5	5	5	5	5	5	5	5	5	5	5	1	0	1
Wind Cave	0	4	4	4	5	5	5	5	5	5	4	5	5	5	5	5	5	5	5	5	3	3	3	3	3	3	4	5	5	5	5	5	5	5	5	5	5	5	5	5	5	5	5	5	5	5	2	0	1
Wind Cave	1	5	5	5	5	5	5	5	5	5	5	5	3	5	3	3	5	3	3	5	3	3	5	3	3	5	5	5	5	5	5	5	5	5	5	5	5	5	5	5	5	5	5	5	5	5	1	0	2
Wind Cave	1	5	5	5	5	5	5	5	5	5	5	5	4	3	5	4	3	5	2	4	5	3	4	5	3	4	4	4	1	1	4	4	1	1	4	4	1	1	4	4	1	1	5	5	1	1	5	1	2
Wind Cave	1	2	3	5	4	2	4	3	5	4	2	5	2	3	5	2	3	5	2	3	5	3	2	5	3	2	4	3	3	3	3	2	2	2	4	4	4	4	2	2	2	2	1	1	1	1	1	0	2
Wind Cave	2	2	5	5	5	5	4	5	5	5	5	4	4	4	4	4	4	4	4	4	4	4	4	4	4	4	4	4	4	4	5	5	5	5	4	4	4	4	4	4	4	4	4	4	4	4	4	1	1
Wind Cave	0	4	2	5	5	5	3	2	5	5	5	4	4	4	4	4	4	5	3	4	4	3	4	5	3	4	4	4	4	4	3	5	4	4	5	5	5	5	5	5	5	5	5	5	5	5	1	0	1
Wind Cave	1	4	5	5	5	5	5	5	5	5	5	5	5	4	2	4	5	2	1	3	4	4	5	4	4	5	4	4	4	3	4	5	5	5	5	5	5	4	4	5	5	4	4	5	5	4	1	1	2
Wind Cave	1	5	5	5	5	5	5	5	5	5	5	5	5	5	5	1	3	1	1	1	1	1	5	1	1	5	5	5	5	5	5	5	5	5	5	5	5	5	5	5	5	5	5	5	5	5	1	1	1
Wind Cave	0	4	5	5	5	5	4	5	5	4	3	5	5	5	5	4	5	5	5	5	5	5	5	5	5	5	3	5	5	5	2	5	5	5	4	5	5	5	3	5	5	5	3	5	5	5	1	1	1
Wind Cave	1	5	5	5	5	5	5	5	5	5	5	3	3	3	3	3	3	1	3	3	1	3	5	1	3	3	5	5	5	5	5	5	5	5	5	5	5	5	5	5	5	5	5	5	5	5	5	1	1
Wind Cave	0	4	4	4	4	4	3	3	3	3	3	3	3	3	4	4	4	3	3	3	3	3	3	4	4	4	4	4	4	4	4	4	4	4	4	4	4	4	4	4	4	4	4	4	4	4	1	1	1
Wind Cave	1	5	5	5	5	5	5	3	3	3	3	4	2	4	3	4	4	2	2	5	3	3	5	3	3	5	4	4	3	3	4	5	3	3	4	5	3	3	4	5	3	3	4	5	3	3	5	1	1
Wind Cave	1	5	5	5	5	5	5	3	3	5	5	5	5	5	1	5	5	2	5	5	2	5	5	2	5	5	3	5	5	5	4	5	5	5	5	5	5	5	5	5	5	5	5	5	5	5	1	0	1
Wind Cave	0	4	5	5	5	5	4	4	4	4	4	4	4	4	4	4	4	4	4	4	4	4	4	4	4	4	3	3	3	3	4	4	4	4	4	4	4	4	4	4	4	4	4	4	4	4	1	1	1
Wind Cave	0	4	4	5	4	4	4	5	5	4	4	3	4	4	2	3	4	2	2	3	2	3	4	4	3	4	4	4	4	5	4	5	4	5	4	5	4	5	4	5	4	5	5	4	5	4	1	1	2
Wind Cave	1	5	5	5	5	5	4	5	5	4	4	5	4	4	5	3	4	5	1	1	5	1	4	5	2	4	2	4	4	2	5	4	4	4	5	5	5	5	5	5	5	5	5	5	5	5	4	0	1
Wind Cave	1	4	5	5	5	5	5	4	5	5	5	5	4	5	5	4	5	5	3	5	5	4	5	5	3	5	5	5	4	4	5	5	5	5	5	5	5	5	5	5	5	5	5	5	5	5	1	1	1
Wind Cave	1	4	4	5	5	5	4	4	4	5	5	5	4	4	5	4	5	5	2	4	5	1	5	5	1	5	4	3	2	3	5	4	3	3	5	5	2	3	5	5	2	3	5	5	2	3	1	1	2
Wind Cave	1	3	5	5	5	5	3	5	5	5	5	5	4	4	5	4	5	5	1	5	5	1	5	5	1	5	4	3	5	3	5	5	1	1	5	5	1	1	5	5	1	1	5	5	1	1	1	0	1
Wind Cave	1	4	5	5	5	5	4	5	5	5	5	2	3	4	5	5	5	1	1	5	1	1	5	1	1	5	3	4	5	2	5	5	4	4	5	5	5	5	5	5	5	5	5	5	5	5	1	0	2
Wind Cave	1	5	5	5	4	4	5	5	5	5	5	1	1	2	2	2	2	1	1	1	2	2	2	2	2	2	4	4	4	4	5	5	5	5	4	4	4	4	4	4	4	4	4	4	4	4	4	1	1
Wind Cave	2	3	4	4	4	4	3	3	3	3	3	4	4	4	4	3	3	4	3	3	4	3	4	4	3	4	3	3	3	3	4	4	3	3	4	4	3	3	4	4	3	3	4	4	3	3	1	1	1
Wind Cave	1	4	4	5	4	3	4	4	4	4	3	4	4	4	4	4	4	3	2	4	4	3	5	4	4	4	4	4	4	4	4	4	4	4	4	5	4	4	5	5	4	4	4	4	4	4	1	0	1
Wind Cave	0	5	4	5	5	5	5	5	5	4	4	4	4	5	3	4	5	1	2	4	1	2	4	1	2	4	4	4	5	5	5	5	5	5	5	5	5	5	5	5	5	5	5	5	5	5	1	1	1
Wind Cave	1	3	4	4	5	5	4	4	4	4	4	3	4	5	3	4	4	3	4	5	2	2	5	3	5	5	5	5	5	5	5	5	5	5	5	5	5	5	5	5	5	5	5	5	5	5	1	0	1
Wind Cave	1	4	5	5	5	5	4	3	4	5	5	5	4	4	5	4	4	5	3	4	5	3	5	5	3	5	5	5	5	4	4	5	4	4	5	5	5	5	5	5	5	5	5	5	5	5	1	0	1
Wind Cave	2	4	4	5	4	4	5	4	5	5	3	4	3	4	1	4	5	1	1	1	1	1	1	2	1	1	4	4	3	3	4	5	4	4	5	5	4	4	5	5	4	4	5	5	4	4	1	1	2
Wind Cave	0	4	4	4	4	4	4	4	4	5	4	3	4	4	5	4	4	4	4	4	3	4	4	4	4	4	4	4	4	4	4	4	4	4	4	4	4	4	4	4	4	4	4	4	4	4	1	0	2
Wind Cave	1	3	5	5	5	5	3	4	5	4	4	4	2	4	1	1	5	1	1	5	1	1	5	1	1	5	5	3	3	3	5	5	3	3	5	5	2	2	5	5	2	2	5	5	2	2	5	1	2
Wind Cave	1	5	5	5	5	5	4	4	4	4	4	4	4	4	4	4	4	4	4	4	4	4	4	4	4	4	4	2	4	4	4	5	5	4	4	5	4	4	4	5	4	4	4	4	4	4	1	1	1
Wind Cave	2	4	5	5	4	4	5	3	4	5	5	5	4	5	4	3	4	5	5	5	5	5	5	5	5	5	5	5	5	3	5	5	5	5	5	5	5	5	5	5	5	5	5	5	5	5	1	0	1
Wind Cave	1	4	5	5	5	5	5	5	5	5	5	5	4	4	5	5	5	5	5	5	5	5	5	5	5	5	5	5	3	3	5	5	3	3	5	5	3	3	5	5	3	3	5	5	3	3	1	1	1
Wind Cave	1	5	5	5	5	5	5	4	5	5	5	4	4	5	2	2	4	1	1	4	1	1	4	2	2	5	4	4	4	4	4	5	5	5	4	5	5	5	5	5	5	5	5	5	5	5	1	1	2
Wind Cave	1	1	1	1	1	1	5	5	5	5	5	4	5	5	4	4	5	5	5	4	5	4	5	5	5	5	3	4	3	3	3	4	3	3	3	5	5	5	3	5	4	4	3	5	4	4	4	1	2
Wind Cave	1	2	1	5	5	3	3	3	5	3	3	5	5	5	2	2	2	2	2	2	2	2	2	2	2	2	5	5	4	4	4	5	4	4	5	5	4	4	5	5	4	4	5	5	4	4	1	0	1
Wind Cave	1	4	3	5	5	5	4	4	5	4	2	5	1	4	5	2	2	5	1	5	4	2	4	1	1	4	4	4	2	1	4	4	4	4	5	5	5	5	4	4	4	4	3	3	3	3	4	0	2
Wind Cave	1	5	5	5	5	5	5	5	5	5	5	5	5	5	5	5	5	5	5	5	5	5	5	5	5	5	5	5	5	5	5	5	5	5	5	5	5	5	5	5	5	5	5	5	5	5	5	0	1
Wind Cave	1	5	5	5	5	5	5	5	5	5	5	5	5	5	1	5	5	1	5	5	1	5	5	1	5	5	4	4	4	4	4	4	4	4	5	5	5	5	5	5	5	5	4	4	4	4	1	1	2
Wind Cave	0	5	5	5	5	5	5	5	5	5	5	4	4	4	5	4	5	4	4	5	5	1	5	5	1	5	5	5	5	5	5	5	5	5	5	5	4	4	5	5	4	4	5	5	4	4	1	1	1
Wind Cave	1	4	5	5	5	5	4	5	5	5	5	3	4	4	2	2	4	2	2	4	2	2	4	2	2	4	4	4	4	4	4	4	3	3	4	4	3	3	4	4	3	3	4	4	3	3	1	1	1
Wind Cave	1	4	5	5	4	5	3	5	5	5	5	4	5	5	5	2	5	5	2	5	5	5	5	5	5	5	5	5	3	2	5	5	2	2	5	5	2	2	5	5	2	2	5	5	2	2	1	1	1
Wind Cave	1	5	5	5	5	5	5	5	5	5	5	4	4	4	5	5	5	4	3	4	4	3	4	4	3	4	5	4	4	3	4	4	3	3	4	5	4	4	4	5	4	4	4	5	4	4	1	0	1
Wind Cave	1	3	4	5	5	5	3	5	5	5	5	4	5	4	2	3	4	5	1	4	5	4	4	5	2	4	4	4	4	2	5	5	4	3	5	5	4	4	5	5	4	4	5	5	3	3	1	0	1
Wind Cave	1	4	5	5	5	5	4	4	4	3	3	4	4	4	3	4	4	4	4	4	4	4	4	4	4	4	3	3	3	3	4	4	4	4	5	5	5	5	5	5	3	3	5	5	3	3	1	0	1
Wind Cave	1	4	2	4	2	2	4	2	4	2	2	3	3	4	4	4	4	2	2	4	2	2	4	2	2	4	4	4	4	4	4	4	4	4	4	4	4	4	4	4	4	4	4	4	4	4	3	0	2
Wind Cave	1	4	5	5	5	5	5	5	5	5	5	5	4	4	5	4	4	1	3	5	1	3	5	1	1	1	5	5	5	5	5	5	5	5	5	5	5	5	5	5	5	5	3	5	3	5	1	1	1
Wind Cave	1	5	5	5	5	5	5	5	5	5	5	5	1	5	1	5	1	1	1	5	5	1	5	5	1	5	2	2	2	2	5	5	3	3	5	5	3	3	5	5	3	3	5	5	3	3	1	1	1
[truncated: 3 more columns]

## Sheet: Codebook
Variable Label	Question	Values
Park		As written
Cavetour	Do you plan to tour the caves during your visit to this national park?	0 = No, I am not planning on touring the caves; 1 = Yes, I am planning on touring the caves; 2 = I have already toured the caves
BI_Educ	If there are guided or recorded education programs or tours that focus on cave and bat conservation in national parks, how likely are you to participate?	1 = Very unlikely; 2 = unlikely; 3 = neither unlikely nor likely; 4 = likely; 5 = very likely
BI_Clothes	If there are rules requiring visitors to wear clothes/shoes that have not been exposed to the fungus that causes white-nose syndrome, how likely are you to comply (even if it means changing clothes/shoes after entering the park)?	1 = Very unlikely; 2 = unlikely; 3 = neither unlikely nor likely; 4 = likely; 5 = very likely
BI_Decon	If there are rules requiring visitors to walk over decontamination mats before and/or after entering a cave in a national park, how likely are you to comply?	1 = Very unlikely; 2 = unlikely; 3 = neither unlikely nor likely; 4 = likely; 5 = very likely
BI_PClosure	If there are cave closures that last part of the year in national parks to protect bats are, how likely are you to comply?	1 = Very unlikely; 2 = unlikely; 3 = neither unlikely nor likely; 4 = likely; 5 = very likely
BI_YClosure	If there are year-long cave closures in a national park to protect bats, how likely are you to comply?	1 = Very unlikely; 2 = unlikely; 3 = neither unlikely nor likely; 4 = likely; 5 = very likely
Att_Educ	For me, participating in live or recorded education programs and tours that focus on cave and bat conservation is	1 = Very undesireable; 2 = undesireable; 3 = neither undesirable nor desirable; 4 = desirable; 5 = very desirable
Att_Clothes	For me, being required to wear clothes/shoes that have not been exposed to the fungus that causes white-nose syndrome (even if it means changing clothes/shoes after entering the park) is:	1 = Very undesireable; 2 = undesireable; 3 = neither undesirable nor desirable; 4 = desirable; 5 = very desirable
Att_Decon	For me, being required to walk over decontamination mats that remove the fungus that causes white-nose syndrome from my shoes before and/or after entering a cave in a national park is:	1 = Very undesireable; 2 = undesireable; 3 = neither undesirable nor desirable; 4 = desirable; 5 = very desirable
Att_PClosure	For me, complying with cave closures that last part of the year in national parks to protect bats is	1 = Very undesireable; 2 = undesireable; 3 = neither undesirable nor desirable; 4 = desirable; 5 = very desirable
Att_YClosure	For me, complying with cave closures that last all year in national parks to protect bats is	1 = Very undesireable; 2 = undesireable; 3 = neither undesirable nor desirable; 4 = desirable; 5 = very desirable
PBC_EducMe	Whether or not I participate in guided tours of caves that focus on bat and cave conservation in national parks - Is completely up to me	1 = Strongly disagree; 2 = disagree; 3 = neither disagree nor agree; 4 = agree; 5 = strongly agree
PBC_EducRes	Whether or not I participate in guided tours of caves that focus on bat and cave conservation in national parks - Is influenced by my resources (i.e. money, clothing available, time)	1 = Strongly disagree; 2 = disagree; 3 = neither disagree nor agree; 4 = agree; 5 = strongly agree
PBC_EducKnow	Whether or not I participate in guided tours of caves that focus on bat and cave conservation in national parks - Is influenced by my awareness of guided tours	1 = Strongly disagree; 2 = disagree; 3 = neither disagree nor agree; 4 = agree; 5 = strongly agree
PBC_ClothMe	Whether or not I wear clothes/shoes that have not been exposed to the fungus that causes white-nose syndrome, even if it means changing my clothes after entering the park - Is completely up to me	1 = Strongly disagree; 2 = disagree; 3 = neither disagree nor agree; 4 = agree; 5 = strongly agree
PBC_ClothRes	Whether or not I wear clothes/shoes that have not been exposed to the fungus that causes white-nose syndrome, even if it means changing my clothes after entering the park - Is influenced by my resources (i.e. money, clothing available, time)	1 = Strongly disagree; 2 = disagree; 3 = neither disagree nor agree; 4 = agree; 5 = strongly agree
PBC_ClothKnow	Whether or not I wear clothes/shoes that have not been exposed to the fungus that causes white-nose syndrome, even if it means changing my clothes after entering the park - Is influenced by my awareness of the rules surrounding clothing items	1 = Strongly disagree; 2 = disagree; 3 = neither disagree nor agree; 4 = agree; 5 = strongly agree
PBC_DeconMe	Whether or not I walk over decontamination mats before and/or after entering a cave to remove the fungus that causes white-nose syndrome in a national park - Is completely up to me	1 = Strongly disagree; 2 = disagree; 3 = neither disagree nor agree; 4 = agree; 5 = strongly agree
PBC_DeconRes	Whether or not I walk over decontamination mats before and/or after entering a cave to remove the fungus that causes white-nose syndrome in a national park - Is influenced by my resources (i.e. money, clothing available, time)	1 = Strongly disagree; 2 = disagree; 3 = neither disagree nor agree; 4 = agree; 5 = strongly agree
PBC_DeconKnow	Whether or not I walk over decontamination mats before and/or after entering a cave to remove the fungus that causes white-nose syndrome in a national park - Is influenced by my awareness of decontamination mats	1 = Strongly disagree; 2 = disagree; 3 = neither disagree nor agree; 4 = agree; 5 = strongly agree
PBC_PClosMe	Whether or not I comply with cave closures that last part of the year in national parks to protect bats - Is completely up to me	1 = Strongly disagree; 2 = disagree; 3 = neither disagree nor agree; 4 = agree; 5 = strongly agree
PBC_PClosRes	Whether or not I comply with cave closures that last part of the year in national parks to protect bats - Is influenced by my resources (i.e. money, clothing available, time)	1 = Strongly disagree; 2 = disagree; 3 = neither disagree nor agree; 4 = agree; 5 = strongly agree
PBC_PClosKnow	Whether or not I comply with cave closures that last part of the year in national parks to protect bats - Is influenced by my awareness of the cave closures	1 = Strongly disagree; 2 = disagree; 3 = neither disagree nor agree; 4 = agree; 5 = strongly agree
PBC_YClosMe	Whether or not I comply with year-long cave closures in national parks to protect bats - Is completely up to me	1 = Strongly disagree; 2 = disagree; 3 = neither disagree nor agree; 4 = agree; 5 = strongly agree
PBC_YClosRes	Whether or not I comply with year-long cave closures in national parks to protect bats - Is influenced by my resources (i.e. money, clothing available, time)	1 = Strongly disagree; 2 = disagree; 3 = neither disagree nor agree; 4 = agree; 5 = strongly agree
PBC_YClosKnow	Whether or not I comply with year-long cave closures in national parks to protect bats - Is influenced by my awareness of the cave closures	1 = Strongly disagree; 2 = disagree; 3 = neither disagree nor agree; 4 = agree; 5 = strongly agree
SN_EducSign	I am more likely to participate in guided tours of caves that focus on bat and cave conservation in national parks if - Information about it is written on a sign	1 = Strongly disagree; 2 = disagree; 3 = neither disagree nor agree; 4 = agree; 5 = strongly agree
SN_EducRanger	I am more likely to participate in guided tours of caves that focus on bat and cave conservation in national parks if - A ranger suggests I do it	1 = Strongly disagree; 2 = disagree; 3 = neither disagree nor agree; 4 = agree; 5 = strongly agree
SN_EducGroup	I am more likely to participate in guided tours of caves that focus on bat and cave conservation in national parks if - The group I am traveling with is doing it	1 = Strongly disagree; 2 = disagree; 3 = neither disagree nor agree; 4 = agree; 5 = strongly agree
SN_EducOther	I am more likely to participate in guided tours of caves that focus on bat and cave conservation in national parks if - Other visitors are doing it	1 = Strongly disagree; 2 = disagree; 3 = neither disagree nor agree; 4 = agree; 5 = strongly agree
SN_ClothSign	I am more likely to wear clothes/shoes that have not been exposed to the fungus that causes white-nose syndrome (even if it means changing my clothes/shoes after entering the park) if - The request is written on a sign	1 = Strongly disagree; 2 = disagree; 3 = neither disagree nor agree; 4 = agree; 5 = strongly agree
SN_ClothRanger	I am more likely to wear clothes/shoes that have not been exposed to the fungus that causes white-nose syndrome (even if it means changing my clothes/shoes after entering the park) if - A ranger tells me to do it	1 = Strongly disagree; 2 = disagree; 3 = neither disagree nor agree; 4 = agree; 5 = strongly agree
SN_ClothGroup	I am more likely to wear clothes/shoes that have not been exposed to the fungus that causes white-nose syndrome (even if it means changing my clothes/shoes after entering the park) if - The group I am traveling with is doing it	1 = Strongly disagree; 2 = disagree; 3 = neither disagree nor agree; 4 = agree; 5 = strongly agree
SN_ClothOther	I am more likely to wear clothes/shoes that have not been exposed to the fungus that causes white-nose syndrome (even if it means changing my clothes/shoes after entering the park) if - Other visitors are doing it	1 = Strongly disagree; 2 = disagree; 3 = neither disagree nor agree; 4 = agree; 5 = strongly agree
SN_DeconSign	I am more likely to walk over decontamination mats before and/or after entering a cave in national parks if - The request is written on a sign	1 = Strongly disagree; 2 = disagree; 3 = neither disagree nor agree; 4 = agree; 5 = strongly agree
SN_DeconRanger	I am more likely to walk over decontamination mats before and/or after entering a cave in national parks if - A ranger tells me to do it	1 = Strongly disagree; 2 = disagree; 3 = neither disagree nor agree; 4 = agree; 5 = strongly agree
SN_DeconGroup	I am more likely to walk over decontamination mats before and/or after entering a cave in national parks if - The group I am traveling with is doing it	1 = Strongly disagree; 2 = disagree; 3 = neither disagree nor agree; 4 = agree; 5 = strongly agree
SN_DeconOther	I am more likely to walk over decontamination mats before and/or after entering a cave in national parks if - Other visitors are doing it	1 = Strongly disagree; 2 = disagree; 3 = neither disagree nor agree; 4 = agree; 5 = strongly agree
SN_PClosSign	I am more likely to comply with cave closures that last part of the year in national parks if - The request is written on a sign	1 = Strongly disagree; 2 = disagree; 3 = neither disagree nor agree; 4 = agree; 5 = strongly agree
SN_PClosRanger	I am more likely to comply with cave closures that last part of the year in national parks if - A ranger tells me to do it	1 = Strongly disagree; 2 = disagree; 3 = neither disagree nor agree; 4 = agree; 5 = strongly agree
SN_PClosGroup	I am more likely to comply with cave closures that last part of the year in national parks if - The group I am traveling with is doing it	1 = Strongly disagree; 2 = disagree; 3 = neither disagree nor agree; 4 = agree; 5 = strongly agree
SN_PClosOther	I am more likely to comply with cave closures that last part of the year in national parks if - Other visitors are doing it	1 = Strongly disagree; 2 = disagree; 3 = neither disagree nor agree; 4 = agree; 5 = strongly agree
SN_YClosSign	I am more likely to comply with year-long cave closures in national parks if - The request is written on a sign	1 = Strongly disagree; 2 = disagree; 3 = neither disagree nor agree; 4 = agree; 5 = strongly agree
SN_YClosRanger	I am more likely to comply with year-long cave closures in national parks if - A ranger tells me to do it	1 = Strongly disagree; 2 = disagree; 3 = neither disagree nor agree; 4 = agree; 5 = strongly agree
SN_YClosGroup	I am more likely to comply with year-long cave closures in national parks if - The group I am traveling with is doing it	1 = Strongly disagree; 2 = disagree; 3 = neither disagree nor agree; 4 = agree; 5 = strongly agree
SN_YClosOther	I am more likely to comply with year-long cave closures in national parks if - Other visitors are doing it	1 = Strongly disagree; 2 = disagree; 3 = neither disagree nor agree; 4 = agree; 5 = strongly agree
VisitFreq	How often do you visit this national park?	1 = First visit; 2 = every few years; 3 = once a year; 4 = 2 to 5 times a year; 5 = more than 5 times a year
OtherNPSCave	Have you visited caves in other national parks?	0 = No; 1 = Yes
Gender	Are you?	1 = Female; 2 = Male
Age	What is your age?	As written
Race	Which of these categories best indicates your race?	1 = Asian; 2 = Black/African American; 3 = Hispanic or Latino; 4 = Native American/American Indian; 5 = White; 6 = Other or prefer not to answer
Education	What is the highest level of education you have completed?	1 = Less than high school diploma; 2 = high school diploma; 3 = some college; 4 = associate degree; 5 = bachelor's degree, 6 = more than bachelor's degree
